# Supplementary material for: Habitat suitability and connectivity inform a co-management policy of protected area network for Asian elephants in China
Source: PeerJ. 2019 Apr 19;7:e6791. doi: 10.7717/peerj.6791 (PMC6476284; doi:10.7717/peerj.6791)
Supplement: Supplemental Information 1 — The coordinate system is WGS 84/UTM zone 47N (EPSG:32647). [file peerj-07-6791-s001.xlsx]

## Sheet: presence_data
Species	x	y	Distance to community (m)	Altitude (m)	Distance to natural forest (m)	Edge density of natural forest (m/m2)	Percentage of natural forest (%)	Distance to pine plantation (m)	Edge density of pine plantation (m/m2)	Percentage of pine plantation (%)	Distance to traditional farmland (m)	Edge density of traditional farmland (m/m2)	Percentage of traditional farmland (%)	Distance to town (m)	Terrain roughness index
Asian elephant	667593	2.48711e+06	2010.22	1104	201.894	40.3925	7.77916	141.013	13.8095	1.5136	25.998	57.2577	10.5198	5022.92	7.625
Asian elephant	715307	2.47844e+06	1209.34	992	80.5654	28.9199	46.2139	50.5654	27.1297	3.41799	2.85487	68.3206	14.2534	12422.2	4.5
Asian elephant	719489	2.48154e+06	930.484	1115	0	60.2919	72.7843	159.078	58.7299	7.07242	372.428	33.0807	6.94351	11751.8	7.25
Asian elephant	729081	2.47915e+06	2347.3	1387	39.0779	52.8632	70.7575	60.2054	51.6936	5.71213	20.9221	38.3594	6.01271	12829.6	2.75
Asian elephant	748877	2.4971e+06	1357.65	1155	79.7885	75.0488	36.9607	139.138	57.4129	7.53179	51.748	73.002	13.6676	5683.4	7.875
Asian elephant	754027	2.48826e+06	2485.84	998	220.485	5.50992	0.49191	399.851	16.1699	2.16506	9.0779	143.34	27.397	4044.22	7
Asian elephant	721340	2.47286e+06	1443.12	910	114.832	65.303	60.8194	26.5024	37.0137	4.55626	25.998	38.9035	7.73364	19954.1	3.5
Asian elephant	729033	2.47902e+06	2469.86	1387	98.2005	50.1244	71.5575	70.7683	49.169	5.42001	103.764	38.071	5.99108	12961.2	6.625
Asian elephant	747862	2.49873e+06	662.722	880	139.056	104.022	45.4681	87.2329	60.7722	8.13091	9.0779	67.5948	11.7447	5351.95	4.25
Asian elephant	754245	2.4898e+06	2328.63	1015	191.845	14.2267	1.63874	173.025	21.4839	2.80517	0	91.4075	15.7512	3885.67	4.75
Asian elephant	691807	2.4742e+06	570.789	952	130.171	81.4104	52.8518	157.83	65.9163	11.499	20.5654	60.4991	12.6532	7334.86	3.5
Asian elephant	688260	2.49344e+06	1001.3	1230	53.6579	73.9703	61.1679	26.5024	101.969	15.6999	55.4325	47.8858	12.0231	11942.4	3.875
Asian elephant	686937	2.49058e+06	986.813	1104	39.1574	64.5384	49.3	0	84.2974	13.5995	65.3608	62.9738	21.0714	8848.37	4.25
Asian elephant	720674	2.47302e+06	810	870	126.97	56.6529	43.6057	250.315	35.3732	4.32723	20.9221	66.5416	13.143	19509.9	5.375
Asian elephant	729011	2.47887e+06	2568.99	1360	96.3851	47.0071	72.3395	80.5654	46.6451	5.08166	17.1973	37.2565	5.90424	13080.3	4.125
Asian elephant	688517	2.4932e+06	725.603	1203	107.837	78.4925	55.9149	81.596	111.612	18.2749	9.0779	52.6485	13.3164	11792.6	2.875
Asian elephant	686037	2.49844e+06	1806.49	1094	101.446	131.592	42.7639	26.5024	171.772	40.3112	9.0779	28.4132	6.26477	10263.6	3.375
Asian elephant	681255	2.48827e+06	2020.72	1015	9.43457	103.875	18.5694	20.5654	131.523	42.5476	53.6579	92.3493	18.5953	7270.96	5.875
Asian elephant	728951	2.4786e+06	2800.46	1324	178.801	41.2726	73.9144	16.8401	41.3883	4.4751	50.5654	36.4526	5.83146	13332	3.125
Asian elephant	748486	2.49839e+06	658.635	873	131.852	92.5422	45.0261	223.031	50.8447	6.72606	9.43457	61.0422	11.1147	5032.14	1.875
Asian elephant	689661	2.49219e+06	560.446	1186	56.9858	71.0266	48.3308	38.8319	110.24	17.1052	0	63.862	17.4264	11260.2	6.625
Asian elephant	685832	2.49836e+06	1747.74	1108	50.9221	129.942	45.1447	20.5654	168.384	38.1774	16.8401	23.6772	5.23929	10103.6	2.75
Asian elephant	681901	2.48828e+06	1820.14	1011	96.8229	88.0357	15.3968	25.998	118.787	34.4735	6.5797	107.235	20.412	6977.82	1
Asian elephant	685941	2.49173e+06	1738.19	1196	205.584	72.7388	41.3515	188.201	95.6031	16.4918	27.1451	64.195	23.6685	9806.38	2.125
Asian elephant	728786	2.47851e+06	2991.14	1307	56.6766	38.7888	75.5988	53.217	40.4756	4.55397	9.43457	34.7147	5.63118	13512.2	4.5
Asian elephant	684156	2.4923e+06	1549.87	1246	9.43457	130.84	41.7768	20.5654	153.438	40.9273	396.944	30.6276	5.91255	10345.1	3.75
Asian elephant	728625	2.47841e+06	3161.41	1294	0	37.6591	78.2399	73.7996	39.3722	4.45221	84.7186	32.3631	5.14888	13674.6	5.125
Asian elephant	730063	2.47757e+06	3144.28	1392	0	24.9269	87.547	518.885	28.4828	2.87292	879.936	17.4072	2.6069	13567.9	6.75
Asian elephant	730876	2.47776e+06	2850.16	1493	0	34.668	85.9985	56.9858	32.1885	3.04623	704.279	13.9126	2.3498	13016.7	5.625
Asian elephant	721562	2.47286e+06	1602.4	930	53.1517	67.2141	66.5723	50.9221	37.64	4.57591	2.85487	28.1546	5.61023	20056.6	3.875
Asian elephant	668185	2.48679e+06	2430.74	1114	234.292	51.0751	15.1655	219.959	34.5508	5.30674	27.1451	70.0145	13.3751	5705.52	5.625
Asian elephant	669101	2.48757e+06	2428.7	1129	42.5205	105.049	42.3613	106.727	76.3655	14.6755	159.078	35.8457	6.6949	6323.17	8.25
Asian elephant	667018	2.48154e+06	967.471	1320	167.947	51.3987	8.36644	111.932	64.6413	10.1622	25.998	88.1933	20.5385	8615.38	2.75
Asian elephant	721131	2.47256e+06	1087.06	897	56.8855	63.9628	49.5497	27.1451	37.4036	4.57242	2.85487	54.6603	11.3526	20117.7	2.125
Asian elephant	688843	2.49256e+06	818.841	1264	47.0678	81.423	48.4934	14.3424	120.315	20.5296	290.81	61.9916	15.7036	11306.2	1.875
Asian elephant	668487	2.48686e+06	2252.2	1205	189.486	64.1843	20.355	152.182	51.7973	9.11775	32.7254	67.3602	13.0883	5944.62	7.375
Asian elephant	715827	2.47639e+06	2567.59	992	42.5205	63.5156	48.33	6.5797	64.3643	8.17874	25.998	78.1964	15.046	14522.6	0.75
Asian elephant	689280	2.48919e+06	1176.14	1222	118.533	60.2147	48.7596	20.9221	79.7342	17.9746	33.7602	58.0992	19.4298	8427.6	2.75
Asian elephant	689320	2.48651e+06	1617.22	1360	6.5797	63.596	74.2818	25.998	68.5907	9.71981	234.258	22.9009	4.42814	6343.07	8.25
Asian elephant	719510	2.47526e+06	778.267	1004	6.22303	53.2616	48.0962	111.102	39.8052	5.07711	46.9286	57.9712	11.2569	16973.9	5.875
Asian elephant	714930	2.47663e+06	2939.69	997	53.0312	38.2317	71.8633	106.736	35.6105	4.31471	16.8401	33.5705	5.59593	14058.4	4.5
Asian elephant	738242	2.47998e+06	1358.31	1334	55.2947	79.5113	44.7551	36.4856	97.2654	13.2618	65.3608	50.9211	9.59801	9389.04	6.625
Asian elephant	729456	2.47913e+06	2057.79	1407	218.536	54.8759	67.9002	100.497	54.0291	5.99484	42.1638	43.8242	6.92907	12594.5	6.875
Asian elephant	720232	2.48191e+06	134.164	982	65.8652	67.2433	68.485	46.9286	67.2395	8.3058	33.0859	37.2014	8.0804	11985.9	6
Asian elephant	706524	2.48429e+06	1859.52	1366	23.4203	41.1752	80.9983	6.5797	38.9474	4.4867	348.447	14.4022	2.34945	7936.4	5.125
Asian elephant	748821	2.49653e+06	1452.45	1053	161.013	88.2724	36.6409	84.4461	69.1616	9.12569	65.3608	63.5493	11.6035	6176.29	7.75
Asian elephant	756464	2.48255e+06	1641.25	883	162.945	49.7483	36.1491	96.5042	51.2792	6.67409	6.22303	57.0697	8.44067	6548.53	5.125
Asian elephant	697809	2.48569e+06	1198.87	1280	0	57.5887	76.2883	53.0312	70.3687	9.20616	293.504	22.9364	7.48546	10757.6	6.375
Asian elephant	667091	2.48124e+06	666.108	1335	229.382	47.8217	7.73178	71.3669	73.8417	11.6851	46.9201	96.9509	23.1775	8922.92	2.25
Asian elephant	714751	2.47653e+06	3126.05	1058	0	31.6746	76.384	252.12	28.7648	3.41338	229.634	26.262	4.28282	14135.2	5.75
Asian elephant	737859	2.47998e+06	1678.39	1304	71.0944	74.669	50.1302	55.4325	85.5308	11.4426	26.5024	36.9827	6.66199	9346.38	5
Asian elephant	719908	2.48193e+06	453.982	978	117.833	68.7472	67.2314	46.9286	68.7627	8.37039	6.22303	41.538	9.03647	11752.8	2.375
Asian elephant	668799	2.48654e+06	1786.45	1208	16.8401	67.6628	21.3176	32.8549	76.0831	15.8888	33.0859	69.1727	13.879	6378.44	0.75
Asian elephant	674483	2.4881e+06	2622.56	1121	53.4998	144.063	46.1461	0	154.443	50.0316	196.223	12.7338	1.63266	11537.9	3.875
Asian elephant	681092	2.48735e+06	1260.36	998	190.213	55.6299	9.46275	167.089	73.8139	20.8812	0	130.042	30.7966	6584.3	2.75
Asian elephant	686868	2.49004e+06	474.342	1150	16.8401	70.1709	49.9341	25.998	89.1514	15.9657	32.7254	61.6001	19.8677	8309.35	5.5
Asian elephant	748703	2.49686e+06	1431.22	1112	46.9286	80.8699	40.6306	121.835	66.1607	8.74384	130.171	67.9516	12.8489	5983.33	12.375
Asian elephant	754160	2.48811e+06	2561.27	1013	131.589	6.36923	0.613078	343.511	16.3051	2.19509	46.4878	137.291	26.2398	3953.86	8
Asian elephant	697607	2.48559e+06	957.183	1218	20.5654	57.4542	75.0314	9.43457	71.893	9.45988	141.533	25.3014	7.87275	10666	6.125
Asian elephant	689647	2.49379e+06	660.681	1309	0	73.2744	57.273	111.11	107.679	16.6829	147.198	50.6358	12.4589	12746.2	6.125
Asian elephant	690236	2.48913e+06	342.053	1205	324.973	47.1755	20.0837	191.089	75.8933	17.7872	0	95.628	40.2372	8916.01	1
Asian elephant	714551	2.47657e+06	3159.27	1116	0	25.5863	79.7807	313.498	22.7177	2.55424	373.899	21.6286	3.51874	14038.6	6.875
Asian elephant	719535	2.48172e+06	823.772	1070	0	60.9285	71.645	56.6766	59.6493	7.13742	281.038	36.0053	7.57579	11658.1	8
Asian elephant	674092	2.4875e+06	2750.36	1089	25.998	138.421	41.9542	6.5797	160.988	53.1305	143.108	19.6191	2.54523	11222	5.5
Asian elephant	680637	2.48744e+06	1413.82	974	80.6531	72.6636	13.3774	107.504	93.5631	25.5439	25.998	127.806	33.3086	6925.26	2
Asian elephant	686968	2.49025e+06	699.714	1129	50.5654	67.1266	51.0567	25.998	85.434	13.9524	9.43457	61.3319	19.9148	8534.83	3
Asian elephant	748620	2.49694e+06	1306.98	1163	65.3608	79.1001	42.3052	100.543	65.6269	8.58138	42.4772	69.8354	13.1226	5969.32	5.75
Asian elephant	754382	2.48801e+06	2747.74	1018	142.796	9.13322	0.982238	135.889	18.6165	2.39208	0	125.352	23.7628	3769.03	1.125
Asian elephant	756913	2.48053e+06	1855.4	1082	39.0779	56.7701	45.1839	0	49.6113	6.13221	65.8652	34.8455	5.23781	8443.28	3.625
Asian elephant	689896	2.49387e+06	872.067	1347	80.7722	64.2747	62.1852	102.453	94.8646	14.5393	77.269	45.0719	11.5	12893.2	7.625
Asian elephant	689980	2.48912e+06	551.543	1213	358.131	51.4315	25.6012	250.308	78.5551	18.4707	0	89.5033	35.734	8774.37	2.5
Asian elephant	668593	2.48697e+06	2227.49	1220	112.587	72.1215	23.9066	100.378	56.4183	10.1333	0	62.4039	12.2088	6022.31	4.875
Asian elephant	720233	2.4756e+06	1569.78	1197	0	55.7379	76.867	178.864	44.6904	5.75591	740.989	18.9261	3.24166	17031.6	4.5
Asian elephant	714309	2.47665e+06	3236.94	1161	0	18.2259	84.7232	294.926	15.3279	1.67323	588.005	16.3432	2.61143	13932.4	4.625
Asian elephant	668707	2.48674e+06	1994.49	1230	56.9858	69.5816	22.7134	9.43457	67.6439	13.6469	20.5654	63.9027	12.076	6212.32	4.375
Asian elephant	673937	2.4876e+06	2586.45	1119	14.3424	135.748	42.2839	16.8401	157.208	53.2796	265.085	17.872	2.3624	11060.6	8
Asian elephant	665608	2.48091e+06	1901.63	1042	252.562	20.5623	2.77782	249.646	17.9441	2.05355	23.4203	80.2986	15.1643	8653.01	2.5
Asian elephant	686698	2.49057e+06	904.489	1116	71.3669	58.3281	43.4805	35.5803	78.8672	13.3493	25.998	74.4586	25.6283	8766.78	7.25
Asian elephant	697033	2.49144e+06	1775.08	1660	42.6862	105.218	48.8848	9.0779	106.025	13.9954	255.02	7.36819	0.881475	14682	5.875
Asian elephant	728483	2.47818e+06	3436.54	1273	0	35.0316	81.7407	98.8395	36.7731	4.22021	147.198	26.2522	4.23878	13956.4	3.75
Asian elephant	749451	2.49633e+06	1790.47	955	105.47	87.96	26.3991	179.336	65.0857	10.1028	2.85487	58.7621	10.1582	6017.15	2
Asian elephant	756679	2.48056e+06	2082.79	1121	0	56.7603	50.9865	73.8881	52.1929	6.43801	107.522	27.6295	3.74871	8448.56	8.375
Asian elephant	689980	2.49405e+06	1060.66	1349	65.8652	63.6562	66.0992	53.0675	90.0313	13.3766	33.0859	39.8387	10.1702	13094	5.625
Asian elephant	689750	2.48911e+06	778.845	1221	178.864	54.6019	32.6108	107.018	79.4712	18.6385	0	81.131	29.9006	8637.08	2.75
Asian elephant	720363	2.47544e+06	1622.5	1240	0	55.1118	79.0544	80.9221	43.7371	5.59476	825.509	17.7269	3.0408	17221.6	5.875
Asian elephant	746010	2.48052e+06	2214.72	1388	153.282	58.5142	25.424	86.1299	104.177	14.9755	0	83.718	16.9939	12602.4	3
Asian elephant	719523	2.48133e+06	998.599	1163	0	58.5844	73.5153	53.6579	57.8174	7.13666	525.301	30.7545	6.38859	11929.3	5.5
Asian elephant	686544	2.49077e+06	1111.62	1126	135.536	58.3977	41.8399	53.217	78.2699	13.0121	0	76.8887	27.3137	8943.52	0.875
Asian elephant	697018	2.4917e+06	1682.41	1659	91.068	105.476	45.1758	141.688	101.498	13.0468	142.796	7.33875	0.858218	14734.8	7
Asian elephant	749284	2.49625e+06	1606.05	954	196.65	89.7705	26.2402	311.369	72.1664	10.8269	6.22303	62.2192	10.5336	6158.77	3.125
Asian elephant	754383	2.48866e+06	2942.6	1051	159.175	8.26428	0.755939	111.029	18.8407	2.4579	86.7444	110.979	20.4611	3667.86	4.375
Asian elephant	755893	2.48114e+06	2823.99	1224	6.22303	68.1695	77.1496	26.5024	63.4306	8.1866	660.393	7.39569	0.788048	8056.66	8.125
Asian elephant	689871	2.49422e+06	1123.3	1375	0	69.8573	64.942	45.5249	97.1744	14.2005	207.663	41.6757	10.0061	13214.3	7.625
Asian elephant	686641	2.49771e+06	930.484	1134	0	125.896	42.8744	53.6579	158.046	38.4258	385.692	39.5731	9.4056	11128.5	3.375
Asian elephant	668801	2.48724e+06	2298.28	1215	96.5042	88.8093	31.9529	101.405	65.2452	12.3729	46.9201	50.9308	9.43172	6128.52	6.25
Asian elephant	720936	2.47576e+06	2289.65	1319	0	37.0674	93.9664	56.9858	28.9496	3.54185	1460.78	0.71101	0.0771633	17277.4	7.125
Asian elephant	746059	2.48097e+06	2609.31	1380	53.217	76.3123	30.0218	20.5654	116.347	16.5026	9.43457	65.987	13.3005	12338.2	2.75
Asian elephant	719582	2.48111e+06	1082.08	1156	0	55.1214	76.1584	167.51	54.0985	6.851	430.165	25.9388	4.29379	12127.5	5.125
Asian elephant	754294	2.48885e+06	2853.94	1056	160.917	7.88323	0.705661	78.5756	16.9783	2.24168	53.4998	114.105	21.0713	3750.48	5.375
Asian elephant	755949	2.48172e+06	2400	996	0	65.6656	69.0557	53.6579	60.9731	7.81138	736.261	18.5279	2.42095	7491.66	5.125
Asian elephant	689675	2.49422e+06	1020.44	1325	0	75.9717	59.768	73.3983	108.71	16.5044	256.868	46.9125	10.9608	13136.6	6.125
Asian elephant	686604	2.49804e+06	1116.06	1134	0	130.312	42.8519	31.1825	164.336	41.678	229.634	32.1942	7.16416	10948.2	3.375
Asian elephant	669162	2.48728e+06	2160.21	1201	56.9858	103.766	39.7774	40.131	85.9971	17.7011	26.5024	41.3733	7.6	6453.84	4.25
Asian elephant	686512	2.49099e+06	1323.06	1149	42.6862	60.4821	43.1736	12.8027	77.3201	12.6186	91.068	73.0325	26.3614	9144.64	7.25
Asian elephant	721124	2.47582e+06	2490.18	1304	0	32.5661	95.2598	150.164	25.5257	3.11704	1644.37	0	0	17299.2	3.875
Asian elephant	746168	2.48116e+06	2773.34	1368	103.779	82.7286	31.8966	50.5654	118.184	16.3995	15.6576	56.2199	10.945	12287.7	1.875
Asian elephant	713423	2.47783e+06	3100.61	1317	0	2.87444	99.6661	523.886	2.3758	0.234667	1630.25	0	0	12600.7	4.875
Asian elephant	686440	2.49119e+06	1537.34	1165	91.6097	63.7814	43.9027	62.2272	80.7372	12.8469	171.363	70.8045	25.6481	9341.18	10.625
Asian elephant	728557	2.47764e+06	3781.07	1378	0	24.074	87.9905	363.897	27.1137	3.02901	669.539	17.2405	3.00975	14336.9	2.5
Asian elephant	748107	2.49857e+06	540.833	888	171.025	101.24	46.8823	184.534	56.8879	7.57416	41.3734	62.7984	11.2831	5234.89	6.5
Asian elephant	754277	2.48908e+06	2706.33	1063	306.091	10.9039	1.12904	157.707	17.3473	2.27034	25.998	109.85	20.2865	3754.32	6.5
Asian elephant	756168	2.48212e+06	1991.11	935	0	57.372	54.9732	103.286	54.6424	7.15536	487.377	34.3907	5.00597	7030.5	3.875
Asian elephant	689286	2.49467e+06	1381.3	1266	14.3424	89.3011	59.1354	16.8401	123.311	18.7424	206.002	44.1665	9.53483	13434.4	6.875
Asian elephant	689509	2.48874e+06	740.945	1279	20.5654	43.8096	40.8657	16.8401	62.2734	14.0652	100.18	73.3019	27.3445	8179.66	2.375
Asian elephant	669355	2.48753e+06	2306.88	1136	42.0122	112.77	45.8857	15.6576	91.2596	18.9601	33.0859	31.205	5.90173	6563.08	4.375
Asian elephant	721320	2.47587e+06	2668.65	1312	0	30.379	95.4274	121.814	24.5368	3.03114	1729.85	0	0	17373.2	5.125
Asian elephant	713814	2.47841e+06	2507.11	1243	0	4.87924	98.7962	295.319	3.98614	0.448202	1396.63	1.42265	0.265991	12099	4.625
Asian elephant	668889	2.48757e+06	2526.6	1142	128.953	96.0588	38.3492	185.074	62.3054	11.2807	157.222	40.6651	7.61358	6120.15	9.375
Asian elephant	686464	2.49139e+06	1746.45	1184	99.4346	66.0436	46.5778	73.8881	84.1117	13.2477	65.3608	63.3804	23.5527	9548.3	8.125
Asian elephant	728760	2.47762e+06	3672.4	1376	0	23.7528	86.4596	466.828	27.6404	3.01926	698.632	20.3619	3.42576	14232.6	2.375
Asian elephant	748332	2.49822e+06	445.982	877	162.945	92.5374	47.4443	143.108	55.0242	7.0987	0	59.1879	10.6374	5262.33	2.625
Asian elephant	754300	2.48931e+06	2613.96	1067	225.633	12.7025	1.35656	80.7722	20.6524	2.64612	0	101.499	18.7144	3740.39	3.25
Asian elephant	757107	2.48371e+06	1141.58	919	189.31	23.531	4.7956	203.947	29.6635	3.84546	206.463	77.822	12.3768	5272.67	9.625
Asian elephant	688921	2.49489e+06	1623.88	1255	73.2316	100.134	58.5675	53.0312	131.452	20.4106	9.43457	40.7315	8.79414	13511.9	1.875
Asian elephant	686340	2.49836e+06	1532.64	1115	0	132.536	41.7524	38.8319	172.592	42.5238	164.723	30.0163	6.74326	10559	5.625
Asian elephant	689293	2.48834e+06	907.965	1276	6.22303	39.6036	48.2999	26.5024	55.4518	10.7314	67.2536	64.4028	23.9576	7739.36	3
Asian elephant	722082	2.47456e+06	2713.3	1143	0	25.8188	96.5783	65.3608	19.3136	2.22753	1715.43	0	0	18879.4	8.625
Asian elephant	714022	2.4786e+06	2248.4	1201	0	9.59353	93.0197	403.118	9.3971	1.01144	1139.24	7.84699	1.16502	11961.1	8.75
Asian elephant	668813	2.48772e+06	2671.52	1142	42.6862	95.8672	38.8139	86.7444	56.7173	8.65884	50.5654	39.629	7.26077	5995.5	6.375
Asian elephant	686336	2.49143e+06	1790.47	1157	175.96	66.9474	44.6467	85.2393	85.7779	13.4775	6.5797	66.3391	24.2175	9559.08	8
Asian elephant	728987	2.47762e+06	3536.57	1408	0	22.5034	84.9237	622.834	27.357	2.99224	729.078	24.0819	3.94567	14095.8	5.625
Asian elephant	748603	2.49858e+06	724.983	872	46.9286	93.2892	42.8731	42.6862	47.446	6.49682	9.43457	60.7336	11.1502	4825.81	2.875
Asian elephant	754291	2.48953e+06	2468.95	1042	163.499	13.6629	1.50533	144.801	20.7142	2.58297	9.43457	98.2678	17.4397	3802.55	6
Asian elephant	756912	2.48404e+06	961.873	894	284.996	22.2546	3.85296	263.891	29.2902	3.83286	49.8871	79.838	13.0404	4985.15	6.625
Asian elephant	688348	2.49484e+06	1801	1172	84.7186	104.618	56.1692	43.703	136.162	21.9373	0	41.6825	9.02425	13324.4	2.375
Asian elephant	686283	2.49853e+06	1671.41	1099	23.777	132.552	40.1539	20.5654	176.515	42.6152	122.551	32.5557	7.14424	10426.8	5.625
Asian elephant	689468	2.48774e+06	1018.23	1310	53.217	42.963	51.691	56.6766	52.1479	7.07485	53.6579	58.335	21.6444	7365.17	4.875
Asian elephant	722265	2.47451e+06	2830.19	1076	0	30.2345	95.6066	238.037	23.4334	2.79601	1704.53	0	0	19029	5
Asian elephant	714464	2.47849e+06	1865.07	1100	0	14.4534	77.1501	431.111	12.7271	1.35606	765.239	22.8508	3.59103	12144.8	9.25
Asian elephant	686160	2.49149e+06	1884.52	1139	286.061	68.4723	41.8512	147.821	89.0501	14.2389	0	68.9914	25.0217	9593.11	3
Asian elephant	729233	2.47747e+06	3543.56	1377	0	21.0738	87.0965	750.583	25.7124	2.83695	879.429	21.4698	3.53871	14087.2	7.25
Asian elephant	753935	2.49113e+06	1884.52	892	509.179	8.06178	0.937041	405.597	13.6849	1.66217	182.999	80.0049	11.587	4671.24	8.5
Asian elephant	688172	2.49474e+06	1800	1192	6.5797	99.2882	57.7072	65.3608	129.529	20.5982	100.497	40.7407	8.86746	13162.7	7.625
Asian elephant	685559	2.49826e+06	1667.09	1111	45.2563	130.137	46.5778	23.777	168.978	36.9139	20.5654	21.7679	4.84609	9907.45	2.75
Asian elephant	689363	2.48752e+06	1200.38	1322	53.217	48.284	58.4792	56.6766	53.6819	7.58592	80.7722	47.3551	17.1894	7126.25	7
Asian elephant	668381	2.48708e+06	2461.1	1222	297.345	70.8203	22.5368	275.986	43.2216	6.8871	6.5797	61.4668	11.697	5783.16	6.375
Asian elephant	722421	2.47436e+06	2885.31	1065	0	35.2074	94.4705	188.093	25.336	3.04774	1637.96	0	0	19237.2	5
Asian elephant	714751	2.47845e+06	1656.8	1084	0	16.1927	66.541	471.395	13.6483	1.51852	490.394	37.3325	6.8704	12267.8	4.25
Asian elephant	684139	2.49205e+06	1741.55	1204	50.5654	138.08	41.6461	0	158.175	41.7151	532.662	26.8817	5.02245	10107.9	3.125
Asian elephant	729477	2.4777e+06	3246.8	1370	0	23.5037	82.0053	494.178	29.5828	3.17933	701.043	29.2381	4.63595	13780.3	5.875
Asian elephant	753947	2.49128e+06	1954.38	829	435.172	8.76313	1.02177	378.446	13.9297	1.70744	99.0779	76.3903	10.8583	4718.4	7.5
Asian elephant	697934	2.48612e+06	1549.87	1232	60	59.471	79.1082	42.5205	71.2161	9.54755	6.5797	17.1789	5.54419	11161.5	2
Asian elephant	687995	2.49481e+06	1945.38	1244	9.43457	99.0484	58.7817	20.5654	127.383	20.426	190.152	39.383	8.27565	13206.6	9.875
Asian elephant	685362	2.4981e+06	1749.29	1084	36.5797	128.396	48.0166	27.1451	165.048	36.8475	121.814	20.588	4.74426	9838.54	3.5
Asian elephant	680359	2.48869e+06	2699.67	977	89.0176	131.78	23.7427	0	164.166	55.7203	242.181	73.5383	17.0703	8104.28	1.875
Asian elephant	722450	2.47414e+06	2820.64	1061	0	39.8092	93.6177	229.634	27.5424	3.34742	1469.28	0.210394	0.0232571	19428.4	4
Asian elephant	715189	2.4783e+06	1400.71	1007	20.5654	25.2707	50.5081	56.9858	23.853	2.98358	26.5024	61.143	12.4524	12531.6	2.75
Asian elephant	684038	2.4918e+06	2005.29	1168	49.5063	141.979	41.8552	0	161.544	41.5354	441.622	27.1582	4.78424	9845.9	5.125
Asian elephant	729677	2.47764e+06	3214.62	1379	0	23.3373	84.3035	496.819	28.5561	3.04717	800.984	25.111	3.95886	13718.5	10.875
Asian elephant	753760	2.49157e+06	1905.89	815	651.864	4.80016	0.477581	324.973	11.5109	1.3513	61.9676	74.3016	9.53131	5027.57	6.125
Asian elephant	691920	2.47404e+06	692.604	980	73.3983	80.869	49.9369	42.6862	65.9874	11.5197	26.5024	66.0162	14.0173	7267.74	5.75
Asian elephant	698172	2.48619e+06	1771.02	1250	0	63.5218	80.8735	178.552	73.9639	10.0174	207.397	13.8011	4.07558	11198.7	3
Asian elephant	687870	2.49467e+06	1951.61	1264	14.3424	96.48	60.4824	16.8401	123.537	19.4889	348.2	37.6441	8.05242	13032.9	3.875
Asian elephant	685184	2.49816e+06	1632.18	1071	65.3874	128.249	47.103	9.43457	164.998	36.55	20.5654	21.4555	4.79276	9652.73	2.25
Asian elephant	668023	2.48727e+06	2308.25	1183	100.796	60.2836	16.4028	42.6862	26.1719	2.97977	14.3424	57.1125	10.6521	5382.72	5.375
Asian elephant	681528	2.48822e+06	1894.52	1051	30	92.833	15.6671	6.5797	123.273	38.0814	69.5105	102.249	19.5204	7087.12	6.25
Asian elephant	722566	2.47391e+06	2846.05	1041	0	44.7912	92.6333	370.044	31.6281	3.84963	1347.32	0.865876	0.112268	19694.7	6
Asian elephant	729874	2.47763e+06	3150.14	1397	0	22.1958	85.643	459.386	25.8412	2.59217	789.469	23.4418	3.64727	13624.1	8.75
Asian elephant	753359	2.49125e+06	1382.93	867	1010.7	2.15603	0.234175	264.596	15.2246	1.78908	16.8401	97.501	13.8983	5232.4	4.875
Asian elephant	691153	2.47483e+06	606.712	995	61.0005	77.0781	58.5286	25.998	67.0845	10.9447	6.5797	48.8156	10.9912	7952.04	2.125
Asian elephant	687765	2.49446e+06	1878.78	1292	51.748	91.8098	63.3156	0	116.71	17.9097	440.986	34.1023	7.30631	12808	2.375
Asian elephant	684957	2.49806e+06	1667.36	1090	71.7625	128.463	47.4572	33.0859	162.951	36.2728	9.0779	21.0044	4.75107	9492.76	4
Asian elephant	667939	2.48756e+06	2100.21	1109	127.459	63.5328	15.936	111.795	22.2773	2.51532	0	49.5037	9.28833	5199.1	5.875
Asian elephant	684061	2.49156e+06	2197.18	1140	42.6862	143.495	40.6935	2.85487	160.689	38.9282	202.456	32.7434	6.88412	9606.79	4.25
Asian elephant	722562	2.4737e+06	2786.77	1030	0	47.5592	91.7161	256.413	33.7135	4.1656	1197.82	1.78634	0.313262	19870	2.5
Asian elephant	730440	2.47769e+06	2949.32	1462	0	31.029	85.1022	296.159	32.749	3.27034	938.357	17.555	2.71454	13284.4	2.625
Asian elephant	688981	2.47414e+06	1207.85	1063	0	74.1585	58.5826	262.594	58.2681	8.4898	330.912	64.181	15.9639	8829.23	8.375
Asian elephant	687691	2.49428e+06	1847.62	1299	26.5024	85.3939	67.2368	61.975	106.449	16.2987	340.198	30.9911	6.48541	12612.5	6
Asian elephant	684817	2.49789e+06	1833.93	1101	20.9221	126.582	47.2725	9.0779	159.255	37.4614	193.642	19.7091	4.54191	9486.69	5.5
Asian elephant	668043	2.4869e+06	2497.04	1111	369.242	49.0084	13.27	371.439	27.5642	3.77583	16.8401	66.4287	12.3528	5519.43	3.375
Asian elephant	684081	2.49122e+06	2459.63	1102	80.1717	137.408	37.1016	0	157.059	35.9769	139.339	43.8439	11.2888	9275.44	3.125
Asian elephant	722448	2.47355e+06	2635.91	1001	0	50.0867	90.1954	80.9221	33.4375	4.14144	1008.79	3.73629	0.727818	19930.5	6
Asian elephant	715270	2.47863e+06	1110.41	991	42.1638	29.1042	47.2184	20.5654	29.5904	4.0397	53.6579	68.1104	14.4763	12241.3	2
Asian elephant	730661	2.47775e+06	2860.09	1453	0	33.3713	84.8388	80.6531	32.9125	3.18067	795.154	16.1716	2.64056	13115.8	8.375
Asian elephant	752949	2.49112e+06	979.49	835	633.997	4.10285	0.614611	90.5796	27.8187	3.65482	0	114.216	17.1681	5534.74	1.75
Asian elephant	688525	2.47397e+06	1242.01	947	53.6579	79.6476	55.8646	9.43457	55.3359	8.08269	20.5654	71.5441	17.2756	8794.15	3.375
Asian elephant	687894	2.49407e+06	1559.13	1269	16.8401	83.3252	64.3587	20.9221	108.512	16.1426	46.9286	37.9076	8.29594	12456.6	4.625
Asian elephant	684821	2.49769e+06	2013.58	1119	0	127.526	49.045	45.0982	155.879	37.916	341.954	15.3267	3.32371	9585.22	4.875
Asian elephant	668562	2.48497e+06	1637.13	1186	108.186	72.9788	15.1413	37.4056	86.2254	16.0155	39.4346	73.2108	15.3488	6966.01	3.625
Asian elephant	683914	2.49075e+06	2738.06	984	9.43457	137.526	33.6304	33.0859	158.077	35.9907	80.5654	45.7663	11.1127	8815.76	1.125
Asian elephant	722356	2.47334e+06	2511.77	990	0	53.0898	88.3288	73.2316	35.2095	4.34368	811.033	5.53973	0.962798	20059.5	4.125
Asian elephant	715360	2.47884e+06	915.86	968	56.8855	28.7691	44.5698	56.6766	32.7172	5.0215	17.1973	73.7701	15.738	12068	4.5
Asian elephant	731081	2.4779e+06	2705.99	1527	6.22303	40.3135	83.8934	26.5024	36.8559	3.5959	519.351	14.6928	2.38875	12786.7	3.375
Asian elephant	688001	2.49391e+06	1381.96	1257	59.6213	79.6243	63.0605	2.85487	105.461	16.0793	33.0859	41.931	9.28726	12340.9	3.25
Asian elephant	684523	2.49766e+06	2047.93	1179	27.1451	127.623	48.5887	2.85487	155.567	37.6413	524.088	14.2163	2.81508	9354.04	6.125
Asian elephant	683876	2.49052e+06	2526.42	963	9.0779	134.569	32.4806	23.777	154.154	34.0385	33.0859	47.9517	11.6454	8610.63	4.875
Asian elephant	722208	2.4731e+06	2280.2	974	6.22303	58.5821	84.2687	26.5024	34.2904	4.11134	567.505	8.93693	1.87799	20184.4	3.875
Asian elephant	715307	2.47902e+06	891.964	945	53.0312	26.1494	47.9285	98.566	33.1335	5.33146	20.5654	71.4513	15.606	11878.3	4.5
Asian elephant	731263	2.478e+06	2634.71	1534	0	42.8859	83.9202	135.666	39.8389	3.95459	461.947	13.912	2.28588	12624.9	2.5
Asian elephant	688093	2.49372e+06	1214.91	1235	122.551	75.1031	62.8977	104.283	100.146	15.4524	0	43.7571	10.323	12161.3	2.875
Asian elephant	684283	2.49758e+06	2171.01	1244	0	127.394	48.2544	36.223	149.53	37.6107	479.297	13.9759	2.76798	9210.78	12.375
Asian elephant	683767	2.49028e+06	2281.78	944	137.833	128.5	30.4712	94.3075	147.569	33.1591	0	48.1364	11.5478	8383.81	2.125
Asian elephant	721944	2.473e+06	1988.62	952	14.3424	62.6668	78.1541	16.8401	35.3256	4.17558	273.196	14.3936	2.69021	20148	2.75
Asian elephant	731628	2.47872e+06	2022.5	1316	80.7722	75.8839	70.8354	71.3669	70.3105	7.41552	33.0859	27.0214	4.19645	11819.9	7.75
Asian elephant	688417	2.49332e+06	810.555	1225	70.1413	78.7163	58.6625	79.9304	107.904	17.1169	91.068	48.802	12.5125	11879.7	2.875
Asian elephant	683991	2.49711e+06	2707.49	1274	100.378	126.528	52.1233	0	137.09	37.2784	100.497	8.40483	1.79431	9268.64	1.625
Asian elephant	684136	2.49732e+06	2466.76	1255	69.4346	125.785	49.0657	0	141.957	38.0335	179.617	11.6846	2.36226	9253.87	6.625
Asian elephant	720949	2.47281e+06	1100.23	879	71.3669	59.8009	48.3813	160.287	36.0595	4.43014	20.5654	58.9347	12.0524	19821.3	6
Asian elephant	688735	2.49308e+06	551.543	1203	74.6659	82.6104	51.8976	39.1574	118.7	19.6245	73.8881	56.8694	14.3893	11745.5	1.75
Asian elephant	684019	2.49671e+06	3078.33	1309	68.4502	132.854	56.6503	0	140.803	39.3628	489.709	1.64409	0.194303	9544.57	3.875
Asian elephant	715932	2.47826e+06	1070.79	915	384.517	32.3975	24.6103	153.282	31.3607	3.85128	23.4203	105.514	21.5463	12790.3	1.625
Asian elephant	718726	2.48234e+06	1689.62	1112	45.2563	56.0457	64.0326	26.5024	57.1656	6.67013	6.22303	33.4968	6.70268	10648.1	1.875
Asian elephant	689046	2.49303e+06	324.5	1189	143.108	77.682	51.9291	85.6225	113.901	18.1126	20.5654	58.1663	15.2042	11801.3	4.5
Asian elephant	715834	2.47804e+06	1302.5	960	172.725	34.9168	29.772	178.801	33.7942	4.07441	25.998	98.3279	19.3472	12949.6	2.875
Asian elephant	689239	2.49314e+06	150	1178	283.729	74.7485	53.3395	50.5654	110.696	17.4019	14.3424	56.9055	14.5829	11977.8	2.75
Asian elephant	683698	2.49575e+06	2895.58	1382	56.8855	137.415	50.4213	0	149.402	45.1282	268.546	2.33129	0.222072	9974.63	2.5
Asian elephant	689024	2.49291e+06	442.945	1213	26.5024	77.5578	50.3264	6.22303	114.643	18.73	91.3076	60.9579	15.9372	11678.4	3.875
Asian elephant	684231	2.4952e+06	2150.81	1360	42.6862	136.041	54.6759	0	146.049	40.3153	371.415	2.1492	0.19491	10738	3
Asian elephant	688841	2.49277e+06	642.028	1243	0	81.6284	49.3397	71.0944	118.922	20.2461	107.018	59.8576	15.7683	11503.1	7.625
Asian elephant	688538	2.49241e+06	1110.41	1282	0	81.1557	54.5224	131.852	112.359	18.5798	328.641	54.6111	14.1389	11063	3.25
Asian elephant	688215	2.49167e+06	1590.28	1338	71.3669	79.5607	71.9753	6.5797	95.6509	16.0322	23.4203	23.5901	5.39294	10246.2	2.25
Asian elephant	689877	2.49271e+06	849.588	1245	53.2908	68.9717	52.487	0	104.322	15.6679	112.195	57.9783	15.1095	11838.4	3.125
Asian elephant	690076	2.49285e+06	952.943	1246	0	64.5928	55.1558	50.5654	96.5527	14.4348	107.018	55.3502	14.9111	12036.4	9
Asian elephant	690140	2.49307e+06	924.175	1248	42.6862	63.4659	59.4021	16.8401	94.2919	14.013	20.5654	51.7723	13.0056	12278.9	5
Asian elephant	690128	2.49328e+06	900	1286	12.8027	63.9805	62.6562	23.777	92.9024	13.7953	143.108	45.3581	11.2851	12469.1	4.125
Asian elephant	690040	2.49362e+06	874.643	1350	35.5803	62.9467	64.2408	9.43457	91.4527	13.8396	149.104	42.1985	10.9862	12732.4	6.125
Asian elephant	719676	2.47339e+06	442.945	829	337.67	44.2058	20.515	452.194	28.537	3.63127	0	100.39	19.5812	18707.4	1.375
Asian elephant	686573	2.49839e+06	1380.33	1122	56.6766	132.897	39.9505	6.22303	172.017	44.3859	82.2492	31.0833	6.7249	10762.1	1.875
Asian elephant	703900	2.49071e+06	1868.93	1196	0	43.2351	88.7494	157.222	47.5672	5.38583	785.508	9.17915	1.22235	7779.78	8.625
Asian elephant	716374	2.47612e+06	2292.6	963	30	66.8383	41.0005	6.5797	68.7757	8.95291	25.998	91.0637	18.3813	14941.8	3.375
Asian elephant	697634	2.49097e+06	1639.33	1558	16.8401	104.646	51.6798	23.777	110.327	14.1169	112.195	20.0026	3.00365	14055.5	7.125
Asian elephant	689499	2.49359e+06	403.609	1266	75.8204	76.3821	54.9033	60.6739	111.792	17.6129	14.3424	53.2239	13.3185	12495.5	8.625
Asian elephant	669495	2.48596e+06	891.964	1248	62.2272	81.8913	23.0829	9.43457	122.077	29.582	33.0859	76.6125	20.8435	7245.17	2.875
Asian elephant	674383	2.48894e+06	2153.53	1048	0	138.35	41.4149	56.8855	156.515	49.8961	430.725	30.0115	5.09694	11401.9	5
Asian elephant	665755	2.48083e+06	1746.45	1046	249.435	23.7932	3.35678	309.671	21.918	2.70074	2.85487	87.6489	16.6389	8756.35	1
Asian elephant	681346	2.48738e+06	1154.12	996	174.111	51.6148	8.59779	214.346	70.9374	19.426	2.85487	135.235	29.5362	6456.9	3
Asian elephant	686881	2.48979e+06	295.466	1197	16.8401	78.3773	50.3052	26.5024	98.3168	18.7079	33.0859	57.3432	17.7247	8047.38	7
Asian elephant	719935	2.47536e+06	1197.75	1074	2.85487	55.5538	64.0584	111.795	42.2919	5.36268	396.643	36.4469	7.10526	17092.8	9.875
Asian elephant	689669	2.49239e+06	764.853	1194	112.195	71.1076	49.2326	45.2563	110.555	17.2403	6.5797	62.4876	16.3882	11450.8	4
Asian elephant	697634	2.48613e+06	1344.66	1224	39.0779	56.2247	77.1145	37.1233	69.1406	9.23035	20.9221	20.9981	6.91319	11196.9	6.375
Asian elephant	667370	2.48737e+06	1681.07	1100	80.6531	39.1858	6.96689	241.879	10.4065	1.16822	20.9221	49.2959	9.07558	4724.12	4.75
Asian elephant	715012	2.47663e+06	2903.19	988	119.33	41.5922	69.5997	53.6579	38.811	4.65907	9.0779	37.1207	6.13767	14079.5	1.75
Asian elephant	697479	2.48595e+06	1110.41	1218	83.3784	55.7284	76.1286	50.5654	68.8974	9.21175	26.5024	22.9965	7.50694	11039.5	2
Asian elephant	669610	2.48468e+06	876.185	1188	112.195	88.4255	20.9407	38.6662	141.14	32.2505	0	80.5101	23.0754	7996.11	2.125
Asian elephant	668948	2.48507e+06	1236.93	1166	200.942	82.7893	18.6766	140.565	108.898	21.704	0	76.574	18.2445	7231	0.875
