# Supplementary material for: Habitat suitability and connectivity inform a co-management policy of protected area network for Asian elephants in China
Source: PeerJ. 2019 Apr 19;7:e6791. doi: 10.7717/peerj.6791 (PMC6476284; doi:10.7717/peerj.6791)
Supplement: Supplemental Information 2 — The coordinate system is WGS 84/UTM zone 47N (EPSG:32647). [file peerj-07-6791-s002.xlsx]

## Sheet: presence_pseudo_data
Species	x	y	Distance to community (m)	Altitude (m)	Distance to natural forest (m)	Edge density of natural forest (m/m2)	Percentage of natural forest (%)	Distance to pine plantation (m)	Edge density of pine plantation (m/m2)	Percentage of pine plantation (%)	Distance to traditional farmland (m)	Edge density of traditional farmland (m/m2)	Percentage of traditional farmland (%)	Distance to town (m)	Terrain roughness index
background	680647	2.49026e+06	2201.68	972	39.0779	148.495	33.8168	0	172.705	56.7108	87.2329	35.0114	4.92023	9297.92	3.625
background	681490	2.48667e+06	492.037	946	882.872	15.0441	1.98616	196.65	24.4057	4.73847	37.7622	143.973	36.4671	5778.8	3.875
background	704636	2.49e+06	1056.83	1084	0	62.2101	76.0261	128.456	65.7345	7.60496	320.592	22.7842	3.62817	7057.72	15
background	721870	2.47628e+06	3356.78	1327	0	30.2924	94.3507	221.698	29.9471	3.6833	1172.48	2.11072	0.309444	17354	4
background	748071	2.47549e+06	2141.59	1050	0	97.0595	63.3679	130.171	38.271	5.81508	446.76	17.299	2.64437	16704.2	6
background	669565	2.47729e+06	1620.28	1033	321.703	18.6509	2.46234	307.941	20.2814	3.43711	200.339	72.4255	13.5365	13549.4	17.25
background	716671	2.47593e+06	2244.39	973	23.4203	62.6216	41.2656	6.5797	61.5591	8.00366	53.217	91.7089	19.418	15236.8	2.75
background	685208	2.46907e+06	976.729	1199	0	51.9652	85.6754	142.796	33.7273	3.8702	405.311	16.4887	3.40167	12934.2	9.625
background	678256	2.49255e+06	1565.18	1041	2.85487	133.91	39.7503	33.0859	157.627	41.0868	288.173	46.3333	8.1278	10564.5	1.375
background	707331	2.49392e+06	2978.47	1183	0	64.829	56.6434	256.413	58.7398	6.4636	321.363	37.8665	6.88689	5646.46	8
background	747030	2.49844e+06	980.867	936	0	87.2865	61.5205	56.6766	66.4747	9.20645	163.499	49.3701	8.72334	6210.58	6.875
background	717072	2.4824e+06	1317.95	936	128.456	27.3267	19.0635	143.108	29.8594	3.32758	111.029	85.8857	17.0351	9585.74	3.75
background	710656	2.48099e+06	2860.09	1044	26.5024	39.355	59.128	45.2563	39.8377	4.81167	46.4878	29.4157	3.94635	9385.59	6.125
background	722294	2.48445e+06	3234.02	1325	0	12.8584	98.6516	535.624	12.8133	1.34838	2205.23	0	0	12139.1	4.375
background	729108	2.48073e+06	1804	1118	6.5797	57.0331	80.3377	23.4203	59.4364	7.4215	39.0779	16.7741	2.88317	11593.6	3.25
background	724320	2.48362e+06	4337.57	1478	0	31.2247	96.2118	65.3608	31.1335	3.72299	1569.28	0	0	13832.1	7.5
background	751960	2.48011e+06	4296.6	1331	6.5797	118.674	55.7876	39.4346	123.977	19.2102	1415.1	0.424899	0.0382409	10676.5	12.375
background	744267	2.48492e+06	5515.84	1675	25.998	32.8587	94.5358	16.8401	25.4075	2.68244	1642.71	0	0	8514.98	15.75
background	685446	2.47052e+06	513.517	1079	37.4056	61.1301	77.8559	87.2329	36.5958	4.09873	32.7254	33.9094	6.72947	11474.2	4.75
background	695395	2.48559e+06	1499.4	1195	0	61.6111	85.0872	184.117	69.2199	9.44184	920.396	9.6751	2.33073	11100	3.625
background	710056	2.47459e+06	865.852	1135	46.4878	85.8226	62.4882	6.22303	104.615	15.2015	80.4671	51.7838	11.7302	10958.1	8.875
background	693771	2.49546e+06	2462.93	1577	0	86.6384	80.052	47.0678	86.4085	11.4132	1170.87	3.28268	0.526635	16133.7	9.625
background	684742	2.46971e+06	724.983	1101	61.7134	56.1775	83.7512	56.6766	32.8855	3.73533	23.777	20.3444	4.08994	12270.9	2.875
background	663378	2.48836e+06	228.473	603	2369.56	0	0	3215.1	0	0	47.0678	52.1884	8.91136	872.067	2
background	712860	2.47428e+06	3631.98	1158	0	21.2629	95.1902	434.299	23.4589	3.51512	969.738	2.3136	0.24514	13760.5	7.625
background	678720	2.48664e+06	2401.5	964	50.9221	85.9561	23.0812	56.6766	103.583	17.9932	0	120.601	37.2573	7734.01	2.375
background	691755	2.49193e+06	530.754	1284	42.4772	90.4037	63.682	9.43457	114.81	16.6521	55.2947	41.3007	9.07089	12099.5	3.5
background	678997	2.48695e+06	2217.77	953	172.091	77.8671	20.0804	111.795	92.519	15.7817	0	129.75	40.6838	7705.5	2
background	670807	2.47861e+06	1224.13	1023	73.4735	64.4864	12.9575	71.0944	50.221	7.0198	2.85487	104.774	22.1469	13122.1	5.625
background	727111	2.47693e+06	5283.15	1332	0	18.005	97.0206	291.11	17.9121	2.10859	1593.95	0	0	15775.1	6.375
background	718966	2.47927e+06	1842.01	1042	0	55.394	80.4553	221.698	51.3513	6.72538	387.029	27.6359	4.51843	13229.7	8.875
background	683859	2.49562e+06	2696.66	1337	0	141.51	50.2509	53.6579	152.844	44.7431	378.027	1.55285	0.144415	10185.5	6.125
background	757978	2.48936e+06	228.473	843	434.524	17.2216	6.10377	163.499	24.7615	3.41052	0	104.536	33.4381	453.982	2.5
background	738144	2.48485e+06	1025.28	1191	122.551	87.8496	27.7962	6.22303	134.613	27.8505	23.777	75.211	22.6427	4570.35	2.125
background	666196	2.48784e+06	551.543	981	200.27	18.3154	3.33253	1073.22	0.79126	0.066379	14.3424	30.9459	5.28594	3470.81	4
background	752071	2.50239e+06	335.41	1076	0	56.9817	53.1431	260.922	42.3254	5.72746	302.197	81.0825	16.1291	874.643	7.25
background	726376	2.4841e+06	3197.08	1317	0	45.287	72.6202	199.543	49.235	5.44613	345.851	33.1976	7.97564	11753.3	1.875
background	743823	2.49697e+06	4249.53	1089	0	74.3295	79.5153	275.986	49.3087	6.63976	385.536	11.2363	1.96871	9730.6	9.5
background	708277	2.48356e+06	2623.93	1047	0	72.5107	65.9307	38.8319	54.3021	5.85599	90.5796	31.5935	5.0747	7553.45	5.375
background	686168	2.476e+06	1476.11	935	252.851	52.3988	17.8462	174.287	47.8155	7.30642	9.43457	124.156	40.5759	6107.78	4.125
background	717390	2.47454e+06	1484.32	912	46.4878	51.8143	39.937	53.217	38.2444	5.23827	2.85487	87.1628	19.9277	16777.9	4.625
background	759934	2.48511e+06	1973.85	981	15.6576	40.104	37.0374	14.3424	49.1064	7.83594	65.3608	67.0173	11.2637	4253.02	5.875
background	716996	2.48549e+06	1200	966	259.333	27.6287	12.1958	111.795	25.4974	2.72827	16.8401	78.8725	19.7404	7178.09	1.875
background	682118	2.50233e+06	2974.69	1481	0	114.912	52.7171	53.0312	142.884	34.4128	291.11	6.57349	0.719204	5324.89	4
background	664659	2.48895e+06	1015.14	740	1090.22	1.83098	0.200094	2157.6	0	0	309.078	46.495	8.14464	1693.07	10.75
background	755605	2.4769e+06	4137.17	1072	0	74.2458	40.5309	210.059	37.861	4.1029	261.088	42.3893	7.60898	12243.6	12.125
background	704426	2.49085e+06	1922.11	1240	6.5797	49.6497	84.9484	25.998	52.4416	6.26619	971.746	11.1141	1.44411	7280.06	4.75
background	747269	2.48324e+06	4751.47	1316	0	71.8766	74.5826	167.51	72.1025	9.2235	567.505	3.65457	0.33705	11952.5	6.5
background	724258	2.48286e+06	4023.69	1467	12.8027	23.3433	97.1166	17.1973	23.0243	2.73039	2070.93	0	0	14221.6	4.5
background	716479	2.47539e+06	2388.72	948	2.85487	69.4044	48.5052	33.0859	72.3498	9.73674	346.665	81.9051	16.7636	15692.2	3
background	707232	2.49091e+06	1448.1	1001	26.5024	57.0004	64.8628	100.497	54.9455	6.97212	102.572	39.9934	7.44943	4480.36	12
background	715100	2.4804e+06	1506.29	981	0	53.7781	58.4956	84.4461	58.8858	9.65835	466.048	61.2076	15.4145	10502.4	4.375
background	747167	2.48198e+06	3488.27	1219	12.8027	88.3178	50.7136	17.1973	108.684	14.9193	496.223	19.1756	2.67292	12561.7	6.25
background	710436	2.48232e+06	1594.8	1046	38.7957	49.449	21.7059	0	47.0616	5.27653	87.0837	61.8238	8.7222	8103.89	4
background	715578	2.48603e+06	579.396	857	1309.44	0.427302	0.0557174	1338.99	0.764818	0.101976	0	102.674	59.5889	5797.77	1.75
background	718250	2.47052e+06	2446.24	1070	0	37.1521	79.5445	415.235	15.8411	1.95752	537.73	24.4517	4.90743	19661.9	7.5
background	746736	2.49905e+06	1532.64	961	0	90.6324	55.2243	46.4878	59.9559	8.26225	170.528	54.4865	9.02049	6177.38	8
background	733056	2.48074e+06	1417.96	1004	87.2329	63.0048	14.2631	16.8401	102.455	14.0874	51.748	132.288	25.583	9357.74	7.25
background	712694	2.4843e+06	702.922	849	1045.56	3.57812	0.408395	1319.98	1.48847	0.138131	0	102.18	43.6928	6115.66	2.25
background	746760	2.47529e+06	2892.01	1069	0	96.5012	67.3324	112.587	45.445	7.37931	464.507	6.05988	0.903822	17078.5	5.875
background	699125	2.49317e+06	998.599	1371	0	77.1286	58.888	50.5654	81.6732	9.22286	261.464	46.4246	10.9291	12889	7.875
background	694169	2.47671e+06	2296.52	1082	6.5797	104.605	65.0338	74.0246	104.76	17.0925	273.725	41.4858	7.42697	5227.32	4.25
background	716722	2.47189e+06	3349.94	1163	0	8.75616	98.2749	700.761	4.22353	0.392474	1393.03	1.88186	0.308338	17889.5	7.625
background	670701	2.48855e+06	1397.18	1117	0	140.522	56.6677	50.9221	140.026	35.0681	680.979	13.8256	2.71331	7733.31	8.5
background	743314	2.47559e+06	4652.42	925	131.852	65.1882	22.563	193.909	51.0748	6.9825	107.504	49.3374	7.35561	15086.2	10
background	697878	2.49389e+06	1705.78	1260	56.9858	102.935	55.4884	42.6862	89.6761	10.5611	20.5654	31.3153	5.74798	14254.3	4.5
background	744682	2.47992e+06	2655.3	1394	42.4772	66.4781	43.5814	55.4325	105.214	14.7723	94.3075	54.023	10.1466	12145.7	3.375
background	695527	2.48327e+06	218.403	1100	206.463	123.977	56.2348	168.637	143.589	26.1876	0	35.9162	9.63617	8989.29	0.75
background	721444	2.48152e+06	1129.29	1241	0	53.1567	75.2332	69.0779	56.098	6.52599	465.78	32.118	6.4688	13127.3	10
background	739396	2.47686e+06	3810	1032	6.22303	90.0057	67.4792	131.46	75.9103	9.54067	418.124	26.6931	3.81079	12661.3	9.25
background	690780	2.49206e+06	646.22	1303	55.4325	68.2641	49.7822	6.22303	103.175	14.97	26.5024	63.4704	17.3906	11669.7	1.875
background	683143	2.49812e+06	2227.49	1048	71.3669	118.401	33.5314	100.796	154.662	36.988	181.066	30.9267	4.67694	7975.09	5.75
background	728714	2.48076e+06	2195.13	1173	0	54.4347	86.9724	167.51	54.3018	6.70642	255.523	9.91323	1.46079	11838.9	4.625
background	695480	2.48876e+06	3361.21	1320	0	32.0597	95.3542	371.474	33.8041	4.10259	1387.71	0.16996	0.012747	12574.4	8
background	760617	2.4823e+06	420	897	337.528	42.6837	11.5476	395.408	53.5655	8.97713	116.638	104.355	16.8845	7086.35	9.75
background	692106	2.48262e+06	3587.1	1179	0	120.779	77.1349	38.9484	126.303	20.5339	291.246	2.95025	0.312021	7257.4	4.5
background	687899	2.47144e+06	152.971	994	140.922	44.363	11.9424	118.533	24.5381	2.78592	20.5654	165.176	43.105	10949	4.625
background	757148	2.48413e+06	1181.86	803	407.784	24.9382	4.57329	340.198	33.4607	4.47525	16.8401	69.8347	11.3507	4848.69	6.125
background	724583	2.47587e+06	5505.14	1332	0	47.7181	81.2728	73.2316	57.0971	8.26887	157.259	12.2173	1.5961	18237.3	3.75
background	695262	2.48013e+06	2306.88	1102	0	97.7483	64.4766	84.7186	109.906	20.276	536.405	32.0154	6.10778	6384.01	3.5
background	697220	2.49595e+06	3049.1	1489	0	106.741	78.631	131.589	103.487	13.6317	896.166	5.74062	0.769272	15521	6
background	697502	2.4838e+06	1436.56	1316	0	76.3308	73.691	64.4081	85.7273	13.9596	826.108	22.22	6.65181	8938.04	5.5
background	683743	2.4931e+06	1578.35	1254	9.43457	132.43	42.0442	20.5654	150.422	47.8089	378.7	20.1051	3.34632	11188.2	7.25
background	668166	2.48391e+06	2466.03	1021	38.7957	86.3879	18.7838	147.336	65.0441	8.90039	33.0859	61.5403	13.4979	7382.32	8.75
background	748615	2.48363e+06	4933.61	1511	0	72.1748	82.165	139.789	49.2841	6.17649	1723.37	0	0	10798.8	11.875
background	743264	2.49932e+06	3342.01	1380	0	87.9659	72.3169	82.6638	61.4996	6.75298	634.464	13.2388	2.22482	9393.45	9.625
background	687109	2.48149e+06	1594.52	1077	0	84.7778	59.8035	80.7722	79.0194	12.7634	360.051	28.537	5.54214	2271.3	6.25
background	754055	2.49104e+06	1982.95	905	459.275	11.0954	1.39173	321.833	16.5519	2.01961	84.7186	78.2189	11.4552	4522.94	9.375
background	759968	2.48252e+06	618.466	832	46.4878	19.8176	2.54046	20.5654	36.7277	5.41653	64.6868	104.663	16.798	6680.91	3.875
background	687431	2.49466e+06	1918.59	1278	0	88.6677	63.8215	78.5756	111.628	17.3227	746.706	36.8827	7.62277	12943.7	6.125
background	699767	2.4928e+06	1292.44	1388	0	54.0652	65.4622	56.9858	62.6685	7.14212	309.536	45.8309	12.2176	12167.5	6.5
background	748849	2.49306e+06	1857.34	910	53.217	102.425	63.2992	20.5654	115.902	20.2152	9.43457	18.9908	3.62472	9226.16	2.5
background	750099	2.49994e+06	1242.01	994	2.85487	109.53	60.2297	33.0859	58.5254	8.60189	179.679	32.0096	6.35074	2796.93	9.375
background	694751	2.4931e+06	3485.43	1592	0	119.435	68.8394	97.0207	108.058	16.9581	918.707	2.88931	0.611855	14875.9	5
background	698911	2.4963e+06	3092.33	1561	35.9408	58.6587	90.6236	0	57.1686	8.02929	830.114	1.60264	0.330947	14105.6	7.625
background	682603	2.48228e+06	1651.09	904	882.09	4.24899	0.497132	839.877	7.39324	1.31294	0	109.557	69.1887	2299.65	2.375
background	671600	2.49079e+06	1389.75	1181	20.5654	108.263	32.8545	33.9079	108.788	24.5803	195.685	43.7192	12.2757	8766.68	14
background	756363	2.49061e+06	1001.3	934	0	54.4816	24.5707	100.37	72.2804	10.2738	278.72	41.0205	13.7228	2397.19	4.5
background	681738	2.50012e+06	2999.55	1156	20.5654	132.662	30.9749	9.43457	189.302	45.0657	178.801	48.1902	9.70357	5675.08	8.375
background	708698	2.4935e+06	2168.32	1130	112.12	69.3886	26.1005	73.4735	53.865	6.03066	61.975	60.139	7.78731	4351.24	14.25
background	744434	2.50315e+06	1209.34	1023	0	62.9619	76.3405	122.551	56.6094	8.8624	84.7186	32.9807	5.95337	8107.44	5.5
background	678024	2.48728e+06	3258.97	933	236.014	107.341	28.3357	122.735	123.969	22.1667	33.0859	113.76	32.3593	8682.91	2.125
background	737571	2.47498e+06	5958	944	0	133.045	56.2983	56.9858	93.5858	11.9027	188.201	44.0108	5.83855	14293.9	5.125
background	759118	2.48973e+06	1033.15	920	121.814	27.6227	6.16575	20.5654	41.8272	6.15306	178.801	97.5442	27.0049	1350	5.75
background	687594	2.48394e+06	3443.08	1294	0	102.492	74.494	39.0779	100.782	18.099	851.966	8.58646	1.48992	3330.54	8.125
background	752214	2.48206e+06	4268.97	1733	9.0779	85.3209	67.7804	121.814	57.1124	6.96745	906.416	0.254939	0.0254939	8980.98	9.5
background	707097	2.49303e+06	2359.34	1165	9.0779	70.955	56.6452	33.0859	71.5722	8.04062	121.732	29.417	3.59994	5325.23	4.875
background	708350	2.48e+06	2805.6	1408	0	15.7632	94.4727	96.5042	15.63	1.63948	753.764	2.1245	0.242192	10496.6	3.5
background	740987	2.48006e+06	1699.44	1106	0	68.3053	50.6585	36.223	92.9341	12.373	200.565	52.6878	12.4445	10061.1	3.25
background	667712	2.48403e+06	2806.08	1075	164.474	82.9708	17.4396	112.195	50.7441	6.14083	143.108	62.7397	12.8836	6964.27	12.25
background	706680	2.49219e+06	2187.53	1144	0	80.7501	59.6212	42.6862	77.7503	9.55764	202.129	30.0906	4.65069	5344.13	7.125
background	729259	2.47492e+06	5934.01	1042	0	9.8418	98.6989	205.584	10.1624	1.27557	3459.48	0	0	16293.5	10
background	688231	2.49641e+06	1120.09	1217	0	108.267	48.8181	56.6766	143.468	22.4797	96.5042	55.1623	13.4888	13146.7	3.375
background	727726	2.47662e+06	5102.21	1275	0	8.83474	98.7707	697.548	9.06644	1.15287	1877.41	0	0	15655.7	9
background	669922	2.4884e+06	1557.69	1098	0	131.041	55.4357	110.643	111.131	24.6401	646.459	11.5979	1.80633	6970.47	11
background	679880	2.49223e+06	1782.41	1094	9.43457	137.088	38.8122	20.5654	162.862	36.7499	631.868	61.9143	11.1301	11188.1	6.875
background	690844	2.48573e+06	1849.81	1231	0	56.6143	82.6314	73.8881	63.8066	8.45135	267.996	14.6641	1.90463	7024.68	2.75
background	706160	2.49349e+06	2392.86	1255	0	42.8862	79.9859	65.3608	49.5767	5.8145	519.969	13.6125	1.76782	6370.46	7
background	731296	2.47492e+06	5683.4	909	6.5797	25.6228	96.7682	25.998	15.5622	1.7828	1958.94	0	0	15409.3	6.875
background	677292	2.4857e+06	2935.1	1071	12.8027	149.831	51.782	17.1973	155.241	30.8244	100.497	54.6641	10.1713	8452.6	4
background	744506	2.4945e+06	3536.44	1348	0	27.9762	95.8584	133.805	22.3027	2.45556	1695.52	0	0	9187.06	13.375
background	688676	2.5022e+06	823.772	1585	0	125.711	42.1645	39.4346	143.153	22.7038	260.922	42.1892	6.44706	11847.7	9.5
background	684847	2.49842e+06	1298.69	1112	39.4346	125.113	42.8914	46.9201	165.825	35.7191	110.612	30.3749	6.13981	9231.91	4.5
background	705261	2.48238e+06	1315.9	1221	0	64.6008	44.9842	31.1825	88.1144	13.2636	157.259	72.2205	16.6633	9583.58	2.125
background	695475	2.4826e+06	878.237	1172	0	127.478	49.5802	39.0779	146.583	28.0689	167.51	44.18	12.4142	8413.38	4.5
background	671013	2.48426e+06	1392.01	1151	156.139	92.9272	25.1382	53.217	149.523	48.7176	9.43457	66.0496	19.5009	9384.68	2
background	727520	2.47644e+06	5374.1	1335	0	9.91692	98.4838	933.692	9.80181	1.19421	2132.36	0	0	15924.9	9.75
background	721812	2.47815e+06	3806.69	1282	0	26.0159	91.9617	289.944	26.7489	2.94573	1093.68	6.14967	0.934045	15848.4	3.25
background	660902	2.48457e+06	2820	925	0	37.1943	20.5169	178.864	2.7728	0.284442	167.273	12.9368	1.74111	5047.58	11.75
background	741364	2.48176e+06	2243.79	1372	0	70.4105	59.0499	107.018	89.1003	12.5386	512.222	48.8922	14.9453	8700.47	7.25
background	755145	2.4894e+06	2588.53	777	220.863	32.2091	12.242	219.476	45.5051	5.97984	9.0779	40.675	6.51215	2919.73	3.375
background	760278	2.47796e+06	2143.48	851	103.053	58.1922	26.5029	241.152	31.7685	4.48814	79.4754	83.8058	16.1332	11178.8	27.625
background	690688	2.48012e+06	4560.1	1265	20.9221	120.496	71.406	9.0779	133.895	23.7053	364.557	5.35373	0.54812	6081.42	7.5
background	687573	2.47474e+06	1776.85	1014	2.85487	90.394	51.8659	33.0859	67.271	10.0803	212.572	83.0818	17.6559	7707.26	3.25
background	717426	2.48545e+06	1650.27	1036	107.522	33.6673	20.2532	87.2329	32.7575	3.65524	147.742	62.0968	11.4466	7536.39	6.5
background	744951	2.48442e+06	6232.86	1585	0	41.5763	90.2556	179.679	37.3326	4.60781	1655.22	0	0	9369.08	7.375
background	726355	2.4809e+06	4569.86	1351	0	31.2881	93.2728	291.408	36.058	4.42174	1244.44	4.59697	1.23882	13498.3	7.5
background	677050	2.49413e+06	1440.62	1047	0	129.437	33.5858	55.8861	170.041	42.3367	90.5796	59.1886	9.76424	8882.48	5
background	710438	2.48488e+06	1142.37	980	86.7444	48.9221	25.7616	126.741	35.3152	3.65918	77.3647	70.5422	12.0353	5567.57	6.875
background	693618	2.47656e+06	2835.44	1152	0	102.065	70.0153	61.5533	103.449	17.4473	320.14	27.8165	4.93247	5699.21	6.625
background	689394	2.49814e+06	2033.37	1488	0	112.807	63.373	50.5654	126.611	23.5073	337.528	12.6329	1.6183	13459.7	6.75
background	712364	2.4797e+06	3387.88	1081	0	14.7411	93.4892	784.801	14.4213	1.55451	1227.04	3.44314	0.379879	10642.4	7.125
background	720388	2.48093e+06	930.484	1064	0	49.6736	77.441	137.8	48.4362	5.72228	175.523	27.7205	4.88824	12800.9	9.375
background	693367	2.49047e+06	2197.18	1296	0	61.6091	84.6072	143.108	70.678	11.1224	230.922	7.16423	1.72727	12006.7	3.25
background	721635	2.48397e+06	2464.57	1282	0	7.22468	98.8571	332.035	6.95391	0.789885	1485.23	0.241793	0.0452722	11817.4	9.25
background	732580	2.48348e+06	1611.37	1250	0	45.802	62.3167	56.6766	77.6954	11.6821	581.925	47.4295	10.6332	7242	6.875
background	666478	2.4767e+06	453.982	624	1163.2	1.03966	0.0843478	1626.56	0	0	50.5654	29.9113	3.59004	12927.2	5.875
background	684949	2.48725e+06	1466.32	963	163.561	58.0565	15.2407	33.0859	73.6198	12.8387	83.3784	73.5918	28.3615	5280.34	5.25
background	758028	2.48396e+06	366.197	866	129.693	35.6026	10.4463	45.2563	45.1516	6.13866	56.8855	64.5887	9.54903	4950	9.5
background	690714	2.49235e+06	662.722	1334	30	65.8335	53.8262	0	100.657	14.9249	211.959	56.5324	14.2396	11900.3	8.125
background	697417	2.48393e+06	1302.5	1303	0	76.7522	72.2225	68.3057	87.0895	14.1647	701.743	24.73	7.67739	9067	5.125
background	682479	2.48834e+06	1244.55	974	122.551	71.1572	13.1166	145.12	96.3531	24.5216	55.8861	106.376	25.252	6797.76	5.75
background	684792	2.49437e+06	1140.39	1413	42.5205	115.419	60.1207	9.43457	126.347	31.3562	53.217	16.949	3.14422	11741	4.625
background	751956	2.49713e+06	2249	883	59.5315	101.207	34.1862	118.066	46.6981	8.15517	96.5042	54.994	10.1441	4459.82	9.25
background	715072	2.47327e+06	4084.96	1025	0	24.5638	85.2029	255.02	28.3699	3.54391	469.928	17.493	2.30392	16054.6	1.875
background	745683	2.4748e+06	3899.19	1092	9.0779	109.34	62.7641	203.98	53.3505	7.89302	670.262	7.83605	0.909044	16891	12.125
background	678745	2.48582e+06	2325.73	934	33.0859	109.081	31.7832	56.8855	129.1	23.1907	9.43457	108.816	27.1384	7250.39	4.375
background	693195	2.47987e+06	3461.33	1320	0	52.2967	91.3053	161.013	54.7677	7.59685	1227.8	0.441073	0.0394539	7651.65	4.5
background	684520	2.4999e+06	254.558	1380	26.5024	131.349	37.6145	27.1451	186.561	35.5491	39.0779	44.4519	7.93841	8289.56	7.75
background	682829	2.50068e+06	2119.83	1345	71.4345	126.136	38.1373	15.6576	183.997	41.5807	20.5654	33.1773	5.90335	6412.21	6.5
background	730484	2.48016e+06	615.549	1138	16.8401	76.1992	51.727	17.1973	85.6388	9.83256	33.0859	60.8157	11.1601	11170.4	4.25
background	752860	2.47854e+06	4477.64	1159	45.2563	112.554	46.8491	6.5797	95.2871	15.8375	537.181	11.822	1.59241	11591.8	4
background	721821	2.47296e+06	1872.78	946	0	63.2731	74.8093	110.454	35.0198	4.18263	150.164	17.993	3.46977	20113.1	3.375
background	687607	2.48406e+06	3426.97	1286	0	102.49	74.034	59.3282	101.296	18.8891	769.805	9.40957	1.60657	3426.05	9.25
background	743998	2.47972e+06	3186.93	1332	0	78.6846	60.3485	35.9408	101.522	14.495	623.106	22.8523	4.57433	11862.3	2
background	688134	2.501e+06	1030.97	1305	20.9221	105.021	32.0842	23.4203	139.353	25.5966	96.3851	62.0516	12.8382	11457.7	6.875
background	739182	2.47819e+06	2468.95	1059	2.85487	102.465	43.6257	33.0859	110.865	14.4478	232.618	57.1229	10.4237	11296.3	11
background	746534	2.48206e+06	3591.24	1393	105.009	91.6207	48.553	81.2394	116.307	15.9303	53.6579	21.9203	3.23919	12000	6.375
background	679203	2.49007e+06	1106.75	1006	45.0187	116.421	20.4437	0	162.348	49.2151	96.5042	100.219	21.1072	9904.54	4.375
background	704383	2.48394e+06	301.496	1162	115.426	61.1835	58.7359	73.2316	71.1274	8.94933	26.5024	47.7709	9.57502	9694.13	7.125
background	738440	2.48546e+06	751.798	1194	42.4772	63.2143	18.7197	6.5797	106.302	21.6494	86.7444	98.7928	31.3168	4094.64	3.625
background	666493	2.48298e+06	2485.66	879	140.922	59.7796	10.6821	146.991	33.3708	3.82103	162.945	52.7896	10.2139	7107.21	21.375
background	711632	2.47665e+06	2489.28	1232	17.1973	36.276	93.0432	12.8027	38.8297	5.52245	318.243	2.46441	0.305927	12614.5	4.375
background	748050	2.50083e+06	778.267	998	14.3424	75.5898	24.6915	71.3669	43.0214	5.68875	53.217	101.368	25.6325	4414.18	7.125
background	727183	2.48168e+06	3520.11	1174	0	42.8976	88.5918	80.6531	49.5334	6.19454	174.287	9.51774	1.8738	12356	1.875
background	685803	2.48429e+06	1681.07	1044	53.217	62.5222	22.2438	82.6638	64.8981	14.366	16.8401	99.9619	19.0362	2479.13	2
background	738549	2.4859e+06	785.175	1201	42.6862	48.1991	11.7704	0	88.1567	17.6043	50.5654	114.812	37.6763	3730.15	3.375
background	690235	2.48478e+06	2809.45	1283	0	42.2516	94.0168	216.727	42.1989	5.76239	1394.19	0.414949	0.043122	6024.92	4.125
background	685827	2.48182e+06	1154.12	932	171.025	46.6434	17.6754	149.609	44.97	8.42873	6.5797	86.1938	29.7462	942.019	4.125
background	679902	2.49852e+06	964.21	1158	20.9221	119.283	31.1143	123.183	139.688	27.85	113.399	71.0912	15.4405	5441.84	7.625
background	683826	2.49024e+06	2225.06	948	98.3085	127.105	29.5571	83.853	145.921	32.5505	14.3424	49.2007	11.8754	8316.55	2.625
background	759296	2.48718e+06	980.867	1048	0	41.59	44.7031	157.259	41.9348	5.83765	178.864	43.3945	12.7314	2148.3	10.375
background	719032	2.47847e+06	1260.36	1067	0	58.5171	72.8006	131.092	57.4925	7.38811	363.553	39.676	7.32997	13944.4	7.125
background	747762	2.49023e+06	3254	1252	0	32.6145	94.5332	194.72	31.9253	3.50503	693.569	0.509879	0.0382409	10344.6	7
background	678893	2.48776e+06	2736.42	993	73.2316	100.674	19.8823	33.0859	123.875	27.0204	9.0779	117.188	37.2014	8338.11	1.625
background	692440	2.47263e+06	1463.86	1019	27.1451	81.8754	39.3513	2.85487	70.8143	11.9227	45.0187	109.609	25.6696	7079.24	4.125
background	672185	2.48274e+06	1471.22	1202	46.9201	110.933	34.3631	2.85487	140.294	35.8338	329.007	52.271	9.95393	11202.2	8
background	752174	2.48185e+06	4398.97	1749	56.6766	85.8176	67.4477	53.217	62.7491	8.09098	1005.67	0.371449	0.0342322	9161.06	3
background	679545	2.50116e+06	1019.12	1363	85.7913	103.938	24.3871	44.8154	160.167	27.758	16.8401	89.5616	16.7451	3278.66	4.625
background	698395	2.4906e+06	1026.16	1397	0	97.6289	40.6709	50.5654	105.914	12.9121	437.201	51.2674	13.529	13292.7	7.5
background	699076	2.48932e+06	641.327	1345	0	95.6687	47.6818	50.5654	98.5097	11.4353	141.533	43.1083	10.7961	12638.8	9.125
background	734250	2.47798e+06	3889.02	1166	0	34.6461	88.2946	231.926	35.9714	4.47297	954.487	7.51241	1.42241	11598.6	8.75
background	684165	2.49919e+06	742.765	1194	14.3424	118.383	31.3517	16.8401	181.038	36.5401	214.069	55.323	10.2689	8252.18	7
background	689082	2.49519e+06	1895.94	1270	0	97.0866	64.3385	62.143	121.756	18.011	164.474	32.2399	6.7915	13852.1	7.75
background	714579	2.47889e+06	1615.55	1049	0	17.4607	74.3515	90.5796	16.3741	1.982	581.003	28.5989	6.26106	11794.6	5
background	758836	2.48797e+06	848.528	842	374.289	31.6446	18.8547	261.464	39.4367	5.21129	0	90.4508	23.4974	1256.07	3
background	701049	2.48202e+06	1548.71	1281	15.6576	58.893	80.6693	14.3424	63.0246	8.86376	802.033	13.5512	1.87776	7256.9	5.5
background	754181	2.48976e+06	2296.72	1022	206.463	12.5913	1.41348	179.336	20.5526	2.69207	6.22303	97.4229	17.1452	3930.8	2.5
background	746863	2.48636e+06	4933.52	1253	0	34.2863	94.7015	111.029	33.786	4.58611	1140.75	0.251214	0.018841	10347.6	11.25
background	669411	2.48328e+06	2229.91	1175	62.143	106.734	30.7062	0	111.38	20.273	130.483	44.2809	9.12476	8705.79	2.25
background	670007	2.48707e+06	1716.57	1160	6.22303	128.359	44.89	26.5024	139.065	36.0817	560.592	27.2142	5.50925	7318.83	9.875
background	692987	2.48374e+06	2623.93	1184	6.22303	125.322	62.9356	23.777	144.454	26.6858	256.868	23.166	4.63566	8291.13	12.75
background	674140	2.48555e+06	1998.32	1030	14.3424	131.684	31.9202	16.8401	169.579	57.2886	346.392	31.3615	4.90153	11317.8	5.875
background	759133	2.48043e+06	708.025	924	155.171	32.5323	5.08832	174.287	40.0487	5.23128	57.8591	85.7054	16.2359	8562.25	8
background	744952	2.492e+06	4506.99	1104	0	49.6029	85.3591	65.8652	32.4859	3.4635	497.125	6.16919	0.886346	8462.45	9
background	750572	2.50282e+06	510	915	16.8401	61.7666	32.9575	42.6862	51.6967	8.063	46.9286	105.77	22.3877	2221.82	5.75
background	721979	2.48431e+06	2945.51	1334	0	9.3324	99.0043	507.785	9.39132	0.995705	1949.71	0	0	11911.5	7.875
background	691774	2.48894e+06	450	1208	419.772	50.8084	32.0736	313.297	72.1678	12.8174	0	69.846	28.2108	9779.49	0.75
background	688706	2.49333e+06	540.833	1204	26.5024	83.9254	53.6413	6.22303	117.082	18.8485	38.8319	53.731	13.5328	11962.9	2.375
background	695882	2.4833e+06	324.5	1113	56.8855	114.685	56.3601	20.9221	133.944	23.8494	9.0779	40.9826	10.6488	8891.34	2.875
background	676298	2.48697e+06	4467.89	1010	20.5654	152.946	46.2637	30	164.314	37.9232	86.7444	50.8744	9.88773	9920.52	8.125
background	690595	2.48373e+06	3840.12	1345	0	54.9167	89.4456	56.6766	58.5532	9.77105	1106.55	0.339919	0.0254939	5959.66	4.625
background	757784	2.48419e+06	702.922	850	42.4772	36.6376	11.8693	46.4878	47.9115	6.53046	53.217	54.0338	7.58763	4716.11	5.25
background	746133	2.47628e+06	2363.15	1052	0	108.024	52.7636	56.9858	85.9884	15.7642	496.504	20.5078	4.04192	15906.4	8.875
background	746384	2.48395e+06	5486.64	1295	0	55.2921	81.5896	220.597	60.9674	7.6899	434.688	2.5971	0.22665	10839.7	1.875
background	684892	2.50094e+06	1243.1	1397	56.9858	124.563	54.8285	14.3424	150.666	25.4725	100.497	33.4429	5.44196	8302.2	7.875
background	664697	2.48584e+06	1572.07	836	501.054	15.4531	2.82583	491.652	4.32314	0.356764	85.7913	47.1624	8.75701	3716.73	3.75
background	711532	2.48029e+06	3212.24	1001	0	28.0515	79.8017	214.104	30.3375	3.7087	462.065	14.4462	1.90985	10021.1	3.25
background	690592	2.49522e+06	1980.91	1464	0	74.7122	78.6092	100.796	81.1999	10.1486	434.524	7.78839	0.875229	14405.7	6.625
background	695793	2.49748e+06	1277.38	1326	25.998	92.9608	52.7309	33.0859	99.2945	14.4184	103.053	33.9618	4.71576	17441.9	7.25
background	740240	2.47811e+06	2684.79	1108	0	102.621	52.5036	74.8673	116.987	14.5432	107.522	43.7705	7.17429	11637.7	5.875
background	662617	2.48618e+06	844.808	623	1684.26	0	0	2045.83	0	0	56.9858	28.4985	3.4514	2991.74	6
background	680879	2.49407e+06	1075.41	1202	56.9858	123.003	29.1643	0	142.766	49.752	332.304	41.56	9.9532	9802.25	2.375
background	689507	2.47366e+06	730.548	1034	0	55.3787	40.9409	131.46	35.5318	4.27001	115.128	86.6749	21.0397	9507.92	7.375
background	699075	2.48057e+06	1281.6	1180	0	94.3936	60.8299	156.414	107.266	16.1922	337.67	48.4423	10.3901	5550.08	4.25
background	720856	2.48503e+06	3220.64	1239	0	7.88833	98.5087	162.808	7.00303	0.739627	1284.22	0.92811	0.152394	10590.1	8.75
background	680394	2.48755e+06	1611.37	970	82.2492	84.5929	14.9842	14.3424	108.083	30.174	16.8401	123.107	33.1591	7168.43	2.375
background	757847	2.48095e+06	870.517	883	37.7622	27.3587	22.478	20.9221	25.1844	3.05798	42.4772	60.2041	10.0231	7952.04	5.125
background	743111	2.48387e+06	4913.5	1522	51.5984	74.1978	83.0748	0	76.4402	11.5912	701.264	10.7214	2.03463	8206.85	4
background	663895	2.48206e+06	1040.1	780	800.736	11.9335	2.7289	1075.23	1.35727	0.131478	262.104	39.5863	7.31011	7166.74	6.5
background	732979	2.48297e+06	1820.14	1248	0	46.825	58.916	153.362	77.9643	11.14	473.835	54.2224	10.4197	7441.21	6.625
background	742132	2.48052e+06	2734.12	1336	30	64.4228	82.76	0	66.9583	8.75562	921.497	10.9943	2.31691	10182	2.25
background	752690	2.48269e+06	3561.04	1598	0	74.4549	71.252	137.833	47.6705	5.03693	573.234	0.545134	0.0536321	8190.22	11
background	695496	2.48158e+06	1892.14	1152	9.43457	128.549	55.2931	20.5654	140.835	25.9018	291.11	36.7545	8.53626	7491.66	2.875
background	669266	2.48882e+06	1527.35	1026	9.43457	121.436	52.6433	91.068	82.6303	14.5216	102.572	10.659	1.7044	6278.68	10.875
background	696768	2.48039e+06	1090.78	1035	65.3608	97.6561	32.7787	6.22303	127.493	21.1461	53.6579	101.632	22.6425	5857.69	3.375
background	688339	2.46856e+06	1788.46	1161	0	24.044	91.6717	268.546	17.8715	1.94739	913.19	11.4948	2.97774	12553.7	8.125
background	713387	2.47336e+06	3980.18	1193	0	15.3355	96.7999	663.085	17.0233	2.17212	1253.26	1.86956	0.191205	14375	6.875
background	721198	2.48276e+06	1231.1	1148	0	32.0661	85.1569	71.0944	35.0761	4.3879	230.922	19.4559	4.10111	12148.8	2.875
background	691343	2.49021e+06	1198.87	1224	42.4772	73.8646	36.0139	16.8401	113.732	20.4313	20.9221	82.7936	24.288	10448.5	4.5
background	668026	2.48243e+06	1821.87	1100	69.0779	54.9038	9.89497	294.03	61.2908	8.69369	288.07	79.1085	18.6787	8400	11.875
background	696381	2.4739e+06	1485.53	1034	20.9221	75.435	68.375	111.102	77.8011	10.742	39.0779	37.8622	10.7683	2958.46	8.375
background	701718	2.48447e+06	3013.47	1283	0	4.93211	99.4767	465.563	4.05897	0.433889	2001.27	0	0	9803.81	7.5
background	703843	2.47981e+06	1678.39	1243	0	61.6829	40.6686	46.4878	91.8684	11.2278	53.217	97.1563	18.9959	6745.93	10.375
background	669210	2.48115e+06	1768.22	1268	427.856	29.3685	4.78349	198.52	67.6614	10.3619	0	102.762	31.521	10135.3	4.375
background	694458	2.49456e+06	3556.87	1462	2.85487	104.902	77.1431	33.0859	93.3279	14.1413	593.245	1.07659	0.232885	15798.4	3.875
background	707017	2.47985e+06	1804.24	1381	0	28.2193	94.3872	496.271	24.8533	2.53316	933.692	1.95314	0.227663	9276.6	4.625
background	700631	2.49499e+06	3306.54	1379	0	12.1925	97.5264	404.302	12.7921	1.48001	1198.93	2.42155	0.560755	11991	9.75
background	713758	2.47958e+06	2415.14	1159	0	15.808	89.071	669.227	15.3792	1.76367	759.484	6.67029	1.24134	10937.7	5.25
background	693785	2.47387e+06	1922.11	1044	46.9201	98.3378	74.016	0	99.9462	18.1027	241.879	23.1564	3.60916	5460.33	3.25
background	679015	2.48707e+06	2267.53	960	80.7722	78.4111	20.02	25.998	92.2908	16.0713	6.5797	127.61	40.8841	7783.6	0.875
background	749571	2.48659e+06	2284.73	1223	0	69.3212	76.3358	115.894	57.6618	6.57312	202.456	11.2185	1.47041	8769.7	15.5
background	678957	2.4918e+06	859.069	1005	0	125.338	36.09	76.8625	157.097	37.5186	141.925	74.1823	14.6691	11414.8	5.75
background	738453	2.47895e+06	1961.05	1297	113.399	92.6445	40.2866	0	104.377	13.7415	39.0779	55.0265	10.7184	10428.4	3.375
background	744627	2.47658e+06	3003.75	1093	20.5654	115.007	41.4808	9.43457	122.239	20.8719	419.997	22.1284	3.03738	14833	5.25
background	709679	2.48161e+06	2537.97	1219	0	48.9852	55.8822	99.0779	49.0067	5.50702	161.013	29.4827	3.57575	8929.17	19.875
background	749408	2.48761e+06	2253.2	1142	0	61.235	82.9398	146.991	58.312	7.32109	552.245	10.8328	1.5136	8706.1	11.5
background	684884	2.47532e+06	618.466	873	741.338	16.5839	5.31759	752.736	13.1178	1.50981	0	132.339	53.2592	6660	1.75
background	704390	2.48192e+06	1590.28	1254	109.597	68.8725	28.4094	79.7885	108.233	17.4603	56.8855	97.0066	21.1053	8688.41	2.375
background	740550	2.47878e+06	2207.19	1200	62.4794	99.2774	48.341	35.5803	121.55	16.0989	0	44.8714	6.87428	11100	2.875
background	717252	2.47067e+06	3258.97	1196	0	13.6279	97.0186	615.645	5.56709	0.540595	1412.26	2.88503	0.626547	18664	4.125
background	667461	2.47606e+06	876.185	810	1170.37	0.16996	0.012747	1738.75	0	0	295.615	33.0843	5.86868	13822.7	5.75
background	752302	2.50164e+06	42.4264	933	273.338	60.1453	41.0578	130.483	46.9162	6.92901	70.9036	100.328	22.3209	108.167	3.875
background	673227	2.49283e+06	964.21	1301	131.092	99.4446	20.8937	157.259	110.65	16.5419	213.033	71.1738	18.4536	10798.4	10.625
background	662528	2.48537e+06	1423.02	621	1603.24	0	0	1810.43	0	0	159.742	31.429	4.24431	3806.69	3.25
background	726545	2.47792e+06	5129.65	1481	0	36.5082	92.3271	146.991	37.5354	4.73506	954.267	2.29446	0.280433	15393.6	7.25
background	693159	2.47398e+06	1938.89	1115	0	106.916	66.3827	80.5654	103.751	18.8481	364.663	42.0715	7.13918	6032.09	5.75
background	697442	2.49019e+06	1786.2	1424	0	95.1673	64.4186	61.0005	97.4514	12.6633	201.626	7.4908	0.956185	14250.5	8
background	663216	2.48575e+06	1178.81	680	1354.19	0.16996	0.012747	1334.36	0.424899	0.0382409	328.556	46.4344	6.5112	3398.48	8.75
background	751500	2.48058e+06	4221.48	1236	0	128.019	52.0799	44.8154	129.556	20.2006	1778.6	0	0	10598.5	11.375
background	750726	2.49716e+06	2960.14	893	175.96	83.8134	31.3415	146.991	51.1733	9.20999	12.8027	56.6697	10.2632	4708.57	5
background	754998	2.47758e+06	4280.02	896	167.947	74.8617	21.9091	84.7186	44.3813	5.50704	94.3075	49.5935	7.64543	11737.8	8.75
background	708459	2.48779e+06	3454.69	1162	0	9.8895	97.9345	142.796	10.6386	1.19868	452.177	1.18972	0.165711	4080.99	6.625
background	686380	2.48275e+06	1867.24	1037	35.9408	76.9832	38.0507	6.5797	75.1494	15.3704	25.998	63.0271	11.944	1690.68	3.375
background	692145	2.49672e+06	436.807	1653	33.0859	66.3193	59.3846	2.85487	69.0623	7.997	71.0944	24.1166	3.56651	16422	1.5
background	733499	2.48224e+06	2274.07	1152	6.5797	46.4365	49.3132	25.998	78.6635	10.913	171.749	74.5512	14.5813	7821.95	5
background	689078	2.49246e+06	853.288	1240	0	76.0242	47.8709	90.1466	115.82	19.5438	247.743	62.2558	16.0586	11281	2.5
background	752076	2.47952e+06	4080	1292	20.5654	114.385	56.4928	15.6576	120.175	19.2361	903.298	1.80479	0.180884	11111.1	13.625
background	753458	2.48528e+06	2751.18	996	87.2329	58.4266	15.7924	117.729	72.7121	10.278	26.5024	92.3349	19.5424	5828.42	2.75
background	747215	2.47993e+06	1465.09	1222	0	56.4224	10.6841	96.5042	113.96	17.4015	144.863	107.134	23.2418	13867.8	6.875
background	694607	2.48954e+06	2637.61	1415	0	41.872	93.6986	219.723	44.1924	5.58753	1406.66	0.254939	0.0254939	12313.9	4.25
background	736213	2.47832e+06	3948.16	1175	0	59.5906	73.6265	84.7186	56.5527	7.90857	790.812	5.68973	0.823445	10973.6	5.375
background	666482	2.47871e+06	2001.25	811	375.809	10.3952	1.43015	1135.08	5.4568	0.584316	135.666	61.8151	9.36174	11004.7	12.75
background	703031	2.49506e+06	2033.37	1178	6.5797	23.6594	94.1659	25.998	23.351	2.56839	869.991	6.29745	1.26951	9854.81	4.625
background	662475	2.48999e+06	212.132	605	2164.08	0	0	2292.97	0	0	14.3424	38.8385	6.28222	982.7	0.625
background	750454	2.50128e+06	534.135	937	0	78.9956	40.6598	100.497	51.5238	7.1711	145.453	81.9825	17.318	1972.94	8.625
background	693204	2.47e+06	1343.32	965	122.551	41.1553	15.692	137.751	35.7437	6.01245	0	142.243	35.0256	7747.79	2.5
background	694120	2.49013e+06	2490.18	1404	0	50.6653	91.2651	83.416	54.1208	7.65615	747.291	1.2747	0.12747	12327.3	2.5
background	665527	2.48683e+06	1566.05	699	752.564	7.6269	1.34108	1600.54	0	0	128.456	27.2464	4.16606	3440.73	3.375
background	690821	2.4941e+06	1784.43	1384	0	65.4259	79.7591	175.523	73.5368	10.1488	231.156	11.2447	1.66708	13497.3	9.875
background	694098	2.482e+06	2100.21	1137	0	145.986	69.2018	53.8256	152.518	28.3938	382.565	5.54208	0.655593	8600.01	7.75
background	686469	2.47815e+06	1890.95	1051	0	56.2246	34.9359	96.5042	37.2683	5.05848	143.108	91.2439	21.776	4156.16	5.5
background	720359	2.47454e+06	1571.78	1067	0	52.4849	66.14	142.796	37.2582	4.65894	262.104	36.2988	6.79774	18004.9	13
background	755855	2.48185e+06	2253.2	1017	0	64.0663	66.8931	218.162	60.9254	7.77552	851.071	21.0375	2.73636	7382.32	11.375
background	704607	2.48711e+06	1832.21	1125	0	24.7649	94.1835	131.092	24.1606	3.00195	942.78	4.59845	0.639993	7773.71	6.75
background	748837	2.48648e+06	2998.8	1088	0	61.1666	87.7185	462.454	48.3365	5.40366	704.235	2.29465	0.244429	9496.17	13
background	712503	2.47815e+06	3842.46	1290	0	4.20713	99.5332	719.034	4.15365	0.466757	1773.46	0	0	12206.9	2.75
background	734141	2.48262e+06	2971.36	1311	9.43457	41.5022	74.2043	20.5654	58.3663	8.40855	537.181	31.9074	6.26866	7220.78	7.625
background	747760	2.481e+06	2627.87	1050	0	103.143	34.3024	51.748	132.725	20.3323	261.578	45.0273	7.98389	12961.2	7.875
background	725410	2.47885e+06	5759.14	1384	0	26.0742	95.3947	287.919	26.9763	3.5706	1281.16	0.930384	0.13544	15526.7	3.375
background	746353	2.49581e+06	1615.55	1184	0	45.8319	88.674	220.055	38.9816	4.35133	742.776	6.20107	1.05955	8338.97	4.5
background	747143	2.49234e+06	3157.85	1227	0	67.0091	83.5118	163.796	62.2057	8.26083	429.078	7.14686	0.755359	10627.3	11.625
background	708748	2.49373e+06	2091.63	1119	0	65.9542	26.2924	110.922	50.8754	5.61188	157.707	63.1662	8.62153	4509.99	9.875
background	665905	2.48593e+06	2401.69	837	321.883	39.6841	10.455	689.981	5.48382	0.483361	244.751	41.9376	7.60377	4332.69	16.125
background	713038	2.4827e+06	408.044	888	82.6638	48.5643	16.716	53.6579	45.316	5.67889	12.8027	95.4834	21.323	7738.66	4
background	747500	2.48262e+06	4149.34	1468	2.85487	75.9797	67.9389	41.8033	75.5575	9.80054	536.879	10.6284	1.51771	12270.7	10.125
background	681938	2.49544e+06	2281.78	1178	104.197	129.842	42.0702	0	151.504	49.4509	291.592	5.51686	0.559843	9119.41	13.25
background	686269	2.49537e+06	1464.79	1342	99.0779	104.146	64.0686	104.283	116.419	21.7112	38.7957	24.6076	4.67014	12135	3.125
background	711616	2.47685e+06	2543.11	1194	0	32.0712	94.4841	118.533	33.4206	4.76263	295.319	1.2747	0.140217	12643.1	6
background	696786	2.49483e+06	3055	1394	0	106.187	70.2519	42.4772	90.7834	11.6103	236.809	12.3802	1.97548	15545.6	12
background	723758	2.47858e+06	4731.73	1318	0	43.5203	82.5621	231.926	49.8043	5.88183	440.874	14.9726	2.27017	16845.2	8.25
background	681799	2.48309e+06	1126.1	923	942.776	0.731268	0.0548451	564.801	2.55221	0.268899	6.5797	113.383	59.6556	3283.32	2
background	757782	2.48813e+06	664.078	839	73.8881	40.7956	20.8566	186.238	33.7942	4.21158	35.4325	66.7491	18.696	816.088	4.25
background	693623	2.47806e+06	2461.65	1258	23.4203	81.8979	84.795	6.5797	84.5134	13.8385	490.076	0.966025	0.116723	6270.65	5.875
background	665980	2.47999e+06	1651.09	1014	371.751	18.0017	2.1763	482.284	23.2074	3.31957	254.956	86.0511	16.4972	9629.25	10.25
background	669510	2.4912e+06	1539.38	1418	14.3424	102.202	52.4825	16.8401	66.5884	12.286	700.472	7.06578	1.38693	6822.15	10.125
background	752685	2.49332e+06	1436.56	849	845.67	11.0456	1.2527	279.571	16.2498	2.01282	25.998	90.8215	13.0981	6925.58	4
background	725030	2.48401e+06	3918.07	1429	0	36.3915	90.2626	83.5897	34.1552	3.99054	753.182	5.09506	0.758165	13015.8	6.375
background	693496	2.47948e+06	2999.55	1283	0	51.0439	91.0062	56.8855	53.7254	7.87002	777.433	0.648309	0.0549966	7173.07	2.5
background	739461	2.48087e+06	218.403	1237	82.2492	60.3451	38.1457	84.4461	88.0572	12.7044	9.0779	76.937	22.7357	8769.86	3.625
background	681118	2.50007e+06	2753.63	1125	32.8549	127.163	31.6274	0	177.466	41.667	111.795	56.8719	11.664	5176.02	7.25
background	752788	2.48027e+06	4985.78	1466	0	89.1974	60.4844	130.483	99.574	16.0361	1328.18	0.907013	0.126911	10110	4.875
background	729552	2.48183e+06	1733.26	1209	6.5797	74.9048	57.473	25.998	103.98	14.1367	202.098	49.5895	9.5554	10479.4	5.25
background	739572	2.48486e+06	2040	1307	0	93.9314	48.7513	64.6868	130.395	24.4687	440.874	49.5558	11.3197	5139.81	4.25
background	667875	2.47981e+06	953.415	1292	36.5797	45.1151	7.31427	6.5797	70.3145	10.9492	25.998	101.889	28.5746	10533.8	5.5
background	727097	2.47853e+06	4336.01	1459	0	32.4354	94.0982	106.137	33.2959	4.29766	233.841	1.46365	0.191367	14566.2	4.25
background	690903	2.49831e+06	1693.07	1703	14.3424	89.4071	60.8878	16.8401	91.2207	12.1222	470.855	14.2729	2.03161	14809	10.625
background	697298	2.48179e+06	926.121	1106	0	98.8396	46.9885	37.1233	114.66	17.9984	82.6638	72.3729	16.6242	7014.87	5
background	708322	2.47871e+06	2751.18	1337	0	42.3489	92.0491	241.152	45.1309	6.33206	486.66	5.60867	0.688336	9921.7	3
background	707868	2.47694e+06	1564.61	1166	0	84.5258	82.7612	201.626	91.2908	12.5495	610.512	14.0449	2.09551	8967.94	3.125
background	750047	2.4779e+06	1588.58	920	232.257	80.0432	21.0516	201.894	82.727	13.4261	16.8401	69.0028	12.5069	13597.8	5
background	739103	2.47575e+06	4929.14	1169	0	107.105	60.7447	118.533	95.1249	12.2609	179.336	29.3388	4.00212	13701.3	9.875
background	680577	2.49512e+06	934.345	1245	53.217	117.125	32.7108	0	129.334	40.3	472.386	46.3941	11.6022	8722.99	4.125
background	692470	2.49299e+06	1306.98	1527	2.85487	85.4825	70.9714	27.1451	92.7005	13.2913	486.66	18.2869	3.54676	13372.7	10.125
background	704024	2.49155e+06	1637.68	1083	0	53.2512	86.1604	178.864	54.4385	6.62239	318.351	10.0848	1.34449	7748.25	4.875
background	689121	2.49055e+06	1230	1247	0	79.8085	47.3689	73.8881	113.43	23.4593	131.852	55.6628	14.394	9566.05	6
background	719575	2.48467e+06	2925.88	1119	0	21.2041	87.7105	336.428	19.9657	2.13433	560.096	12.3946	2.324	9698.54	6.625
background	687059	2.49428e+06	1972.94	1447	0	77.2195	77.7744	203.457	83.8567	12.526	897.979	16.8628	2.90799	12488.2	6.75
background	689664	2.48374e+06	3914.86	1420	0	68.5341	88.2843	112.195	70.7134	11.0429	1396.66	0.339919	0.0254939	5087.81	6.875
background	693361	2.48419e+06	2362.39	1153	0	125.394	59.6848	56.8855	150.587	27.1213	121.814	30.6301	6.4376	8746.43	7.5
background	756004	2.4839e+06	212.132	869	455.818	32.4973	8.86247	273.196	45.4837	6.04889	0	85.3191	15.272	5409.41	3.375
background	698455	2.49284e+06	523.927	1262	25.998	104.9	40.4098	20.9221	96.1229	10.5929	63.8341	55.8587	12.8577	13467.9	5.75
background	713402	2.47108e+06	4080.44	1130	0	32.4401	95.6293	56.6766	32.7637	4.3452	1401.73	0.16996	0.012747	14818.9	2.125
background	752119	2.4963e+06	2124.08	796	53.217	108.289	40.5857	178.552	51.633	7.56729	73.4735	26.9925	4.19221	5286.9	8.5
background	696658	2.48851e+06	2928.5	1359	0	45.8926	86.4166	390.429	48.2118	6.73778	1119.46	1.54521	0.152253	13456.2	4.625
background	746042	2.48281e+06	4412.75	1473	0	88.4708	63.2393	53.6579	104.248	14.6971	149.609	8.1235	1.08826	11145.9	4.625
background	745094	2.47821e+06	1854.43	1329	122.46	83.993	25.3296	117.449	148.149	25.1596	42.6862	46.9197	7.99971	13752.5	7
background	707637	2.48911e+06	2361.63	1074	0	10.4427	97.8603	479.977	10.9987	1.17476	1383.6	2.45803	0.437036	4224.04	6
background	682155	2.5004e+06	2641.7	1169	53.217	130.634	30.2215	9.0779	196.507	47.2933	271.889	39.7277	7.36384	5916.77	7.875
background	670957	2.48171e+06	2175.98	1096	9.0779	67.4013	20.3617	76.8625	76.0573	10.3785	219.078	66.2196	12.2356	10910.3	9.625
background	747458	2.4861e+06	4430.36	1195	25.998	42.3587	92.4035	6.5797	36.9086	4.90747	713.582	0.339919	0.0254939	10930.1	4.25
background	665366	2.48801e+06	711.196	907	669.903	1.08042	0.0939583	1854.79	0	0	53.6579	27.5375	4.00951	2629.92	3.375
background	690129	2.47922e+06	3518.71	1200	6.5797	108.397	76.0835	25.998	118.089	19.447	410.277	5.24364	0.633758	5931.28	5.875
background	667086	2.47621e+06	569.21	780	1288.77	0.16996	0.012747	1773.59	0	0	107.522	29.1752	4.61521	13567.5	1.75
background	730631	2.47691e+06	3699.86	1263	0	13.998	98.015	395.186	13.2768	1.24419	1577.53	0	0	13873	8.25
background	678365	2.48229e+06	1482.19	974	20.5654	65.5356	25.5967	9.43457	47.125	5.87116	83.3632	135.049	27.88	6546.88	4.625
background	669858	2.4913e+06	1489.46	1313	63.8341	116.01	47.2317	80.6531	84.4716	17.0079	410.771	8.28414	1.67208	7201.56	14
background	690731	2.48016e+06	4620.39	1282	20.9221	119.79	71.5288	15.6576	133.058	23.6618	416.564	5.35373	0.54812	6129.55	4.375
background	680823	2.48244e+06	1410.32	914	837.923	7.59226	1.84646	625.668	9.9804	1.3483	0	136.576	54.3609	4104.74	2.125
background	745178	2.49809e+06	2730.16	939	42.1638	71.4355	82.9182	6.22303	44.3375	5.87579	145.246	7.38054	1.12078	7996.9	4.625
background	684180	2.48234e+06	607.454	884	1855.97	0	0	1842.15	0	0	0	102.181	56.9019	804.984	0.75
background	686215	2.47645e+06	1455.23	930	350.326	53.8685	19.4475	147.336	45.4743	6.62236	20.5654	122.4	35.6477	5675.63	3
background	720816	2.47068e+06	1315.9	813	74.9039	78.4776	36.3563	107.688	40.1579	5.07734	46.4878	73.1114	14.118	21675.9	5.125
background	713945	2.47821e+06	2482.04	1211	0	8.2368	96.7599	440.522	6.13644	0.618339	1270.11	2.89308	0.46707	12327.1	10
background	669346	2.48681e+06	1652.18	1160	0	99.5639	33.0327	82.1187	105.753	24.1207	369.078	56.4554	11.9453	6776.81	6.625
background	693826	2.48631e+06	2922.5	1185	0	75.9499	84.9882	45.2563	80.6357	11.7903	792.705	5.93219	1.68547	9929.05	1.875
background	692318	2.48807e+06	635.689	1286	71.0944	44.1606	55.9059	100.796	49.8197	5.95158	37.7622	38.3377	16.5258	9614.66	5.375
background	721399	2.47781e+06	3362.14	1334	0	24.7819	96.2251	244.976	20.4549	2.34507	1581.25	0	0	15842.3	9.75
background	680166	2.48949e+06	2206.58	963	14.3424	141.609	26.4762	16.8401	167.028	61.9008	274.472	47.5738	7.90758	8856.3	4.625
background	683990	2.49087e+06	2818.24	1003	45.0187	135.323	34.7348	32.7254	154.845	35.7379	189.31	45.9538	11.3794	8925.49	5.5
background	712132	2.48504e+06	666.108	895	686.6	20.1328	7.09936	696.753	12.9504	1.47158	16.8401	93.7273	30.4264	5299.14	3.625
background	690554	2.50057e+06	670.82	1798	9.43457	80.4262	20.7298	20.5654	98.0873	14.3653	110.454	53.6752	9.158	13923.7	3.5
background	691398	2.48647e+06	1368.21	1333	26.5024	68.5535	70.4288	15.6576	76.3412	9.82025	84.4461	27.8707	4.69507	7913.92	5.875
background	661040	2.48093e+06	3019.74	584	625.668	20.8343	4.10387	1095.66	2.16939	0.250931	149.104	18.7946	2.50337	8448.13	12.875
background	668369	2.49086e+06	2200.45	1350	0	100.062	64.0984	244.976	45.3159	4.94649	1623.04	0	0	5635.69	7.875
background	663656	2.47878e+06	3838.36	594	1170.74	4.41901	1.00313	1560.02	0	0	414.346	21.2025	2.60167	10401	14
background	751462	2.5006e+06	366.197	821	70.238	64.2914	22.2183	229.408	51.9756	9.45235	0	120.412	25.3147	1336.6	3
background	759762	2.49122e+06	2013.58	913	174.111	48.6886	28.2051	25.998	74.9481	10.7495	15.6576	66.012	13.0549	2892.01	4.625
background	682863	2.47318e+06	1626.1	867	6.5797	107.577	59.0655	207.397	38.6082	4.70481	25.998	45.4997	7.6679	9023.62	6.375
background	748247	2.48157e+06	3332.57	1218	9.0779	109.756	49.6544	145.57	120.722	17.817	525.415	11.5719	1.80157	12234	16
background	754194	2.49741e+06	630	943	252.562	73.8604	31.1549	50.9221	80.3704	12.1272	39.0779	113.997	22.3783	4541.9	1.625
background	663806	2.48126e+06	1718.4	773	777.031	11.3971	2.64605	1317	1.32815	0.131478	126.931	45.3187	8.73174	7931.47	3.25
background	680666	2.48618e+06	400.25	926	623.462	27.4221	4.11874	507.552	45.7081	7.09487	6.22303	142.009	44.552	5960.95	1.25
background	665869	2.47709e+06	1100.64	694	1103.26	2.00369	0.213627	1577.46	0	0	113.698	38.6829	5.011	12399.1	5.25
background	715720	2.48334e+06	364.966	853	1121.74	10.1332	3.01368	1221.4	4.66191	0.491757	35.4325	114.662	51.576	8078.53	0.875
background	743510	2.48449e+06	5271.81	1579	0	51.2527	90.7071	84.7186	45.3218	6.24503	1108.59	1.65239	0.289995	8118.98	7.75
background	700132	2.48603e+06	3465.62	1390	0	38.5796	93.9442	46.4878	38.925	5.68616	2151.72	0	0	11057.1	7.125
background	689142	2.47359e+06	611.882	993	0	60.5382	40.2032	143.108	39.3626	4.92618	166.115	96.0929	22.8766	9418.47	9.75
background	692319	2.48046e+06	4458	1289	0	68.0498	89.2656	87.8211	69.2658	10.2128	1452.07	0.26707	0.026707	7595.69	4.75
background	687566	2.50181e+06	384.187	1361	123.924	111.245	38.4968	108.574	146.367	28.7473	6.5797	65.1711	12.0214	10777	6.5
background	681322	2.48725e+06	1065.32	998	290.81	46.8274	7.80948	286.344	64.2821	16.533	9.0779	137.532	30.2942	6373.64	4.125
background	759513	2.48392e+06	1106.35	1050	159.435	30.5174	10.1365	50.9221	51.7681	8.1118	42.1638	88.5507	13.8926	5192.43	7.625
background	694932	2.47734e+06	1302.5	1044	46.9201	110.341	52.3357	0	119.377	21.3178	213.239	64.5443	13.0007	4767.07	5.25
background	702325	2.49095e+06	2662.57	1058	0	31.3348	94.4169	250.315	33.3996	3.9428	875.895	3.12808	0.330208	9381.18	6.5
background	758923	2.48361e+06	692.604	966	346.392	28.3089	8.09337	49.6455	45.7058	6.46448	25.998	75.1295	11.3034	5385.73	4.625
background	689455	2.4785e+06	2526.06	1131	0	99.7983	78.9919	96.5042	101.111	16.9255	808.331	9.53021	1.72299	5736.2	3.625
background	703364	2.48484e+06	1580.92	1163	0	26.5513	85.2891	100.497	29.8517	4.04976	528.978	14.8644	3.43522	9959.73	9.125
background	743451	2.48028e+06	3904.27	1518	6.5797	75.2755	80.005	25.998	81.5058	11.0848	1037.51	8.4223	0.973661	11107.7	4.75
background	730314	2.47581e+06	4837.35	1124	0	15.1311	98.1019	296.585	13.6754	1.65904	2661.05	0	0	15013.3	11.375
background	672980	2.48873e+06	1098.59	1188	42.4772	109.612	38.2119	0	120.011	41.0771	225.633	41.1332	10.9909	9998.83	4.25
background	711070	2.48722e+06	2708.15	1104	0	29.984	75.5456	163.561	24.2888	2.79288	254.543	17.476	2.41611	3147.71	13.25
background	684923	2.49254e+06	898.999	1253	20.9221	114.173	43.7265	9.0779	138.939	28.9635	46.4878	50.5384	12.45	10560	7
background	685693	2.47557e+06	833.547	908	866.57	23.9135	6.51606	702.64	23.1506	3.51354	27.1451	141.926	55.2744	6470.9	4.25
background	706742	2.48478e+06	2194.93	1421	0	31.0122	87.0803	224.608	26.7577	2.99318	669.638	5.86155	0.724341	7436.73	7.25
background	750209	2.48305e+06	4677.02	1569	0	76.2807	70.6939	224.608	26.3406	2.51383	1787.74	0	0	9774.02	13
background	752301	2.4777e+06	3811.06	1103	2.85487	109.616	42.3787	71.3669	84.798	14.8202	467.332	22.7566	3.29362	12598.5	12.25
background	703442	2.49623e+06	2928.65	1204	0	31.131	94.7	389.32	29.9983	3.50035	1138.11	2.73505	0.427795	10148.4	4
background	685981	2.49953e+06	1065.32	1119	25.998	124.554	36.9024	12.8027	175.541	36.3612	71.0944	45.3146	9.02343	9761.39	3.75
background	670331	2.48037e+06	1415.1	1232	50.5654	45.8178	8.36084	39.0779	65.8046	9.93403	107.018	98.7021	25.3582	11458	12.125
background	689674	2.49444e+06	1214.91	1294	0	77.6068	62.9903	71.0944	106.27	15.4804	157.222	42.4112	9.65556	13332.5	5
background	749133	2.47848e+06	1074.15	1148	2.85487	65.5123	14.3875	33.0859	89.2084	13.3668	56.8855	101.498	20.3478	13725.2	8.125
background	696835	2.49595e+06	2913.71	1417	0	112.091	78.451	96.5042	108.474	14.0854	510.462	5.58924	0.739021	15885	5.625
background	738491	2.4753e+06	5444.9	1115	0	113.331	55.8381	42.0122	95.3479	12.0595	280.956	38.5968	5.5584	14066.8	6.875
background	667992	2.47579e+06	1444.99	907	1128.35	0.594859	0.0509879	1158.12	0.339919	0.0254939	102.572	37.6091	8.08154	14259.1	4.75
background	680740	2.49192e+06	2340	1028	0	154.227	43.3799	53.217	168.673	45.7657	355.339	28.2151	4.87723	10758.5	8
background	708778	2.48313e+06	2248.4	1033	33.9079	67.9488	58.1024	9.43457	52.9529	5.51591	50.5654	33.9219	5.4241	7765.83	2.5
background	694167	2.49405e+06	3288.11	1562	0	109.781	72.7588	35.5803	102.89	15.7014	262.599	3.33838	0.550953	15211.1	4.625
background	685333	2.49789e+06	1935.41	1185	0	128.656	50.5813	87.2329	160.999	36.1456	221.698	18.6382	4.48619	9919.53	13.75
background	685796	2.49559e+06	1632.18	1388	65.8652	111.197	62.5188	79.9304	123.095	25.6366	16.8401	20.9929	3.39524	11611.7	6
background	669357	2.49073e+06	1298.35	1280	0	101.26	52.1566	56.9858	71.1905	12.9083	641.607	12.1918	2.46815	6555.74	12.125
background	712781	2.47761e+06	3770.11	1364	0	6.7792	99.2096	549.136	6.84927	0.790406	1665.81	0	0	12768.3	9
background	680528	2.49746e+06	547.449	1063	20.5654	112.231	26.2553	44.8154	133.984	30.4486	65.3608	53.731	11.1788	6664.73	7.875
background	746934	2.49831e+06	1018.68	988	14.3424	83.2193	66.695	85.7913	64.9018	8.92628	337.577	43.6432	7.63859	6364.31	13.25
background	709650	2.47907e+06	3003.9	1168	0	14.1492	97.2444	307.759	14.6727	1.54005	887.189	3.05927	0.382409	11282	7.375
background	745335	2.49776e+06	2597.38	1018	14.3424	65.0123	85.4425	175.523	39.7094	5.34225	238.909	6.0777	0.666131	8013.65	12.75
background	685986	2.49421e+06	1110.41	1620	0	81.2366	73.508	71.396	88.2132	14.1712	911.322	22.8069	4.20606	12290.2	6.25
background	687551	2.50137e+06	752.396	1328	100.444	107.484	34.649	56.8855	144.866	27.7729	0	71.6901	13.0368	10836.4	4.375
background	727048	2.48454e+06	2634.71	1126	50.9221	47.2417	45.4243	20.9221	63.3747	7.46349	9.0779	79.3778	23.7726	10976.2	2.875
background	713102	2.47365e+06	3739.91	1213	0	18.5496	96.1953	410.897	20.1132	2.74667	954.103	1.86956	0.191205	14047.9	5.125
background	714135	2.47322e+06	4704.55	1247	0	8.75324	96.5762	179.617	8.70532	0.868454	1152.98	3.96554	0.492604	15137.4	9
background	672614	2.47921e+06	1148.26	1230	2.85487	104.083	23.4076	67.2199	122.866	24.5328	121.732	85.4839	18.6112	12576.6	9.875
background	720103	2.4736e+06	646.22	912	20.5654	52.0076	36.6732	9.43457	35.1983	4.40946	42.5205	73.693	13.8281	18716	5.125
background	685365	2.48627e+06	1400.71	1014	65.3608	53.0472	20.7295	227.724	57.8094	9.85857	53.217	84.0811	27.4193	4316.77	3.75
background	670926	2.48519e+06	800.5	1156	224.608	87.4234	13.605	118.533	158.493	53.683	0	78.9742	24.3381	8881.67	0.75
background	688757	2.48492e+06	3195.25	1426	0	84.4053	83.9318	73.2316	86.4916	12.5988	880.077	3.80005	0.413997	4860.09	7.375
background	752857	2.48213e+06	3669.95	1574	27.1451	68.8709	74.7243	9.0779	54.1518	6.14487	271.373	0.934778	0.0892288	8520.21	4.625
background	707486	2.48135e+06	1689.62	1208	0	34.5425	92.4819	402.511	29.6601	2.98578	881.2	2.61207	0.319698	9904.59	10.75
background	744758	2.50362e+06	920.272	1001	0	72.1913	73.7544	44.8154	66.0131	10.0704	98.8395	35.317	6.32285	7888.35	7.5
background	742257	2.49718e+06	5379.04	1036	0	81.7096	64.868	42.4772	64.534	8.71164	121.732	34.3074	5.47686	9535.33	9.125
background	757217	2.48861e+06	794.292	864	337.528	40.4346	19.8661	435.172	36.0127	4.73477	56.9858	60.2212	20.5393	863.771	5.375
background	711080	2.47729e+06	2238.77	1125	0	33.3368	95.0913	220.055	33.9371	4.61549	559.762	0.424899	0.0382409	12185.2	5.5
background	748941	2.49305e+06	1780.9	901	130.751	102.425	62.3642	61.975	116.412	20.7157	0	19.2217	3.70785	9192	3.5
background	716930	2.48318e+06	844.808	937	435.158	17.2963	12.1567	213.033	20.0588	2.19128	116.033	99.2581	23.1109	8862.4	4.25
background	731555	2.4808e+06	150	1034	113.698	65.6424	21.6683	82.6638	100.215	12.407	26.5024	125.645	25.9682	10036.5	2.125
background	755219	2.49104e+06	2147.04	928	106.275	46.5159	19.4518	86.2798	57.0257	7.70683	231.926	31.9896	4.27329	3534.02	9.75
background	743627	2.48226e+06	4518.96	1327	0	98.57	75.3145	56.9858	109.433	16.081	297.318	17.4089	2.75985	9697.24	5.5
background	662582	2.48498e+06	1214.91	597	1533.84	0	0	1745.96	0	0	16.8401	27.9417	3.8822	4191.1	3.125
background	751139	2.48393e+06	3610.61	1339	17.1973	86.7775	60.0205	116.038	50.2316	5.51476	664.448	1.9305	0.171805	8509.43	12.5
background	693952	2.48673e+06	2674.21	1242	30	62.9312	89.1073	0	66.484	9.28953	477.42	1.18972	0.114723	10225	9.625
background	687089	2.4926e+06	1922.34	1548	0	67.971	77.7027	42.4772	75.1355	11.5757	448.801	15.6505	3.5154	10843.5	2.25
background	693955	2.476e+06	2887.8	991	130.171	117.418	65.856	20.5654	118.785	20.183	16.8401	33.8614	5.74398	5254.11	4.125
background	729479	2.48163e+06	1764.65	1219	14.3424	75.2813	61.9134	16.8401	100.853	13.6856	395.166	40.2151	7.49992	10692.2	11.5
background	694304	2.47463e+06	2109.83	1119	0	97.2941	76.0005	84.7186	98.9484	16.4473	818.102	20.5908	2.54108	4815.82	7.625
background	685442	2.47566e+06	823.772	880	1076.25	12.7497	2.89998	986.085	14.0698	1.74792	0	145.468	57.5244	6352.99	1.375
background	704149	2.49273e+06	576.281	1009	55.4325	55.8312	82.4635	39.0779	56.5674	6.99369	0	14.1939	2.16332	7903.22	3.375
background	732773	2.47333e+06	7494.48	828	53.217	92.9618	76.4035	118.533	52.5421	8.08446	265.17	11.6496	1.40848	16466.7	13.875
background	681548	2.49996e+06	2862.45	1197	44.8154	134.803	30.8773	6.22303	186.033	43.885	26.5024	52.7885	10.1616	5616.73	8.625
background	676081	2.49175e+06	2077.81	1135	71.3669	124.06	25.8403	0	162.752	56.3033	251.802	41.724	6.7026	11277	1.375
background	753660	2.49313e+06	1465.09	898	284.373	20.1546	3.20036	73.8881	23.9032	3.24531	141.013	71.9457	9.8386	6089.11	5.5
background	740199	2.47759e+06	3165.39	1261	0	91.3754	58.7036	65.3608	100.377	12.5479	231.565	33.3951	4.82348	12119.5	10.625
background	696644	2.48891e+06	2757.72	1360	0	52.2823	84.7543	184.534	52.9115	6.86446	853.578	1.91802	0.180391	13650	3.25
background	698184	2.49008e+06	1027.03	1395	2.85487	105.109	49.4322	33.0859	108.628	13.272	220.055	30.0191	6.3867	13502.1	8.25
background	748016	2.50059e+06	986.813	1056	71.3669	81.062	24.9583	268.546	42.5315	5.75799	106.137	95.0346	22.7565	4490.49	8.5
background	686860	2.49835e+06	1173.46	1192	91.3456	131.714	37.9993	9.0779	167.663	45.5802	73.4735	35.2521	7.46697	11046.4	7.375
background	750787	2.48983e+06	1539.38	1054	0	53.9547	73.1677	298.98	68.7083	9.47245	816.34	27.8118	4.78767	7289.57	5.375
background	694940	2.47628e+06	2030.27	990	33.0859	115.372	54.5466	26.5024	117.607	20.2388	16.8401	59.7777	11.5925	4356.2	4.125
background	673240	2.49093e+06	999.05	1145	25.998	85.2814	18.4319	20.9221	110.182	26.5721	38.8319	84.9267	26.1849	10411.6	7.125
background	691376	2.47203e+06	421.07	982	233.645	43.6074	26.7964	212.737	26.261	3.49752	20.9221	128.645	29.563	8301.06	2.625
background	759488	2.49078e+06	1622.5	924	170.922	40.9267	14.8464	163.561	68.2795	10.2565	160.431	81.2304	17.5039	2370.76	7.375
background	691843	2.47344e+06	1008.02	1143	0	66.2211	37.5297	87.2329	50.244	8.74686	152.182	95.427	21.0191	7432.07	10.75
background	711407	2.48485e+06	1140.39	985	0	31.781	16.508	53.217	20.3345	2.2005	53.7414	91.7466	22.1555	5466.67	8.625
background	754961	2.47781e+06	4203.53	850	346.353	74.5247	20.9525	321.363	46.1617	5.97441	178.864	47.7509	7.40163	11514.1	10.25
background	758924	2.48158e+06	635.689	790	133.346	29.2665	5.83196	56.6766	35.7948	4.42305	9.43457	80.0442	11.7084	7375.12	2.5
background	704879	2.4935e+06	1129.29	1243	0	45.4785	85.5831	199.543	47.5471	5.89938	560.592	11.2438	1.81271	7515.88	9.375
background	697000	2.47469e+06	2112.18	1140	14.3424	82.8438	65.7851	16.8401	86.0494	11.6204	239.405	42.2984	11.0664	2125.77	10.375
background	678557	2.49282e+06	1800.25	1010	14.3424	138.509	42.5852	16.8401	160.552	34.7039	160.037	50.2104	8.40355	10342.3	6.125
background	683587	2.49635e+06	3453.13	1218	0	132.647	52.8816	53.4998	144.371	43.46	353.774	2.20919	0.19309	9482.52	7.5
background	693804	2.49093e+06	2794.51	1346	0	70.7929	84.5143	39.8487	77.5749	12.2093	684.201	5.25074	1.01563	12621.9	5.5
background	677784	2.49135e+06	874.643	1005	65.8652	112.494	23.8854	45.2563	154.537	49.864	14.3424	77.3303	16.8007	11707	5.75
background	676154	2.48516e+06	3490.85	990	6.5797	150.519	50.9794	23.4203	158.4	41.9558	146.991	20.7026	2.47341	9291.14	1.5
background	711363	2.4717e+06	2118.14	1119	0	52.5714	92.1837	140.922	53.1012	7.27462	1046.23	1.14078	0.309367	12684.9	4.5
background	757312	2.48902e+06	740.945	863	190.707	35.3069	20.2634	280.183	35.7836	4.98706	64.3239	73.5119	27.9355	729.932	5.125
background	681804	2.49924e+06	2462.19	1102	0	124.643	23.2482	37.1233	179.398	43.3604	157.222	56.1931	11.0877	6228.23	9.25
background	722617	2.4873e+06	4772.36	1323	0	11.0904	97.6248	737.469	11.9441	1.38091	805.395	0.764818	0.0892288	11361.5	3.125
background	755239	2.48151e+06	2707.49	1106	0	75.1	83.7266	86.7514	70.5255	8.98522	801.307	3.12018	0.307368	7917.84	13.875
background	718725	2.47911e+06	1569.78	1000	23.777	60.0981	70.0331	6.22303	56.2473	7.65548	286.344	42.8039	7.46197	13251.1	4.875
background	744815	2.49874e+06	2484.03	1231	0	74.6126	80.8609	119.259	46.7435	6.06361	786.888	9.17314	1.68173	8096.94	7.25
background	683764	2.47636e+06	882.326	909	591.581	27.5586	15.7648	770.389	13.572	1.51336	41.8033	123.164	38.2117	5724.66	3.625
background	699655	2.4883e+06	1710.26	1208	0	78.068	70.2005	204.979	76.6273	10.5217	254.826	14.4547	3.58224	12196.8	3.875
background	680992	2.49716e+06	1064.05	1075	114.971	106.467	27.2902	46.9286	128.756	31.8255	38.8319	42.9212	9.12042	7166.74	1
background	751843	2.49224e+06	1417.96	895	592.914	24.1086	4.672	240.98	42.7947	6.98046	53.8256	115.218	19.1999	7020.06	3.625
background	667753	2.48045e+06	361.248	1331	35.5803	45.2476	7.46413	0	85.2757	13.2762	56.8855	108.5	32.3371	9921.84	1.875
background	738503	2.47883e+06	2039.34	1280	162.808	97.0345	39.9668	25.998	107.554	14.0353	107.504	55.9702	10.7563	10555.9	7.625
background	737454	2.47714e+06	4015.3	1016	0	103.536	65.5347	243.242	88.5679	12.6811	567.387	22.1272	3.08954	12130.7	7.625
background	705987	2.48356e+06	1347.66	1267	0	55.2634	68.5338	69.0779	60.7316	7.18308	184.534	38.8638	7.19657	8834.73	9.25
background	751440	2.50142e+06	745.185	862	179.336	59.4742	27.75	293.912	48.5169	7.67879	33.0859	117.325	25.7085	971.648	4.5
background	755326	2.47955e+06	3480.13	1082	0	74.5895	41.9104	73.8881	79.238	11.9741	149.609	27.6562	4.11611	9741.64	11.375
background	683074	2.48164e+06	1659.52	899	687.406	6.82997	1.08934	665.878	10.6193	1.94397	120.766	107.42	62.8657	1859.52	1.125
background	743158	2.47748e+06	3915.2	1279	6.5797	97.5797	54.6239	25.998	106.819	15.5996	563.078	17.4902	2.40258	13325.5	8.625
background	694192	2.49509e+06	3013.17	1451	0	91.1072	81.6329	56.6766	86.4563	11.8089	1152.1	1.61462	0.318674	16073.6	7.5
background	698534	2.49591e+06	3570.13	1562	17.1973	72.4145	87.0615	12.8027	71.694	10.0356	746.295	0.339919	0.0254939	14275.7	11
background	713804	2.47491e+06	4618.25	1284	0	10.1768	93.0722	852.35	10.8954	1.34181	879.435	7.28199	1.21551	14700.5	8.375
background	679141	2.48286e+06	636.396	918	421.24	23.7309	6.48538	518.391	19.8159	2.39938	53.6579	158.738	42.1523	5825.33	1.875
background	681687	2.49213e+06	2976.05	1119	45.2563	145.992	37.1138	0	167.93	56.5743	270.706	13.4482	2.18708	10636	7.375
background	701027	2.48464e+06	3247.21	1373	0	14.3369	98.1743	272.349	13.5947	1.52957	1516.69	0.0121303	0.00121303	9819.54	8.75
background	738522	2.48379e+06	2173.5	1187	67.2199	112.371	47.8046	53.1743	159.975	30.2512	44.8154	48.4078	9.43487	5715.61	5.75
background	759834	2.49146e+06	1855.4	912	82.6638	52.3848	34.8452	98.9072	77.7579	10.8601	9.43457	62.1722	12.2734	3121.3	4.125
background	683189	2.50077e+06	1855.64	1329	72.6707	122.466	41.0838	0	176.681	39.0915	275.986	33.0839	5.68256	6717.99	8.25
background	750954	2.47864e+06	2674.71	973	27.1451	118.202	41.4059	15.6576	116.8	19.7878	259.831	22.5999	3.32918	12465.7	11.625
background	696835	2.4817e+06	1148.65	1128	56.9858	103.503	42.9872	80.7722	120.948	20.5514	0	75.1762	17.6576	7067.85	7
background	754780	2.47971e+06	4024.03	1226	33.0859	80.3919	51.9418	17.1973	89.4946	14.5729	318.855	16.1882	2.21578	9763.28	10.125
background	680292	2.48552e+06	942.019	946	42.6862	38.7581	6.21184	35.9408	70.7333	12.3805	0	133.8	45.0709	5796.52	2
background	756905	2.47704e+06	3144.28	1292	0	73.3243	68.4644	126.13	34.5535	3.62592	275.864	23.1983	5.4876	11934.6	9.75
background	750160	2.48742e+06	1502.7	1005	0	69.8019	63.9669	71.0944	77.4645	9.94123	99.0779	34.4558	5.53813	8001.85	13.5
background	702657	2.48905e+06	1863.87	1245	0	27.6486	92.6655	112.12	28.2505	3.16427	619.601	6.18107	0.729942	9117.48	8.375
background	746194	2.47873e+06	787.464	1197	231.869	34.2662	8.24466	90.5796	105.293	18.0064	0	107.78	29.2583	14009.2	5.25
background	728173	2.47575e+06	5574.27	1099	0	7.00341	98.9064	518.606	7.06795	0.958071	2585.64	0	0	16118.3	10.875
background	754233	2.48348e+06	1850.54	1149	6.22303	74.6176	51.2772	107.688	78.9772	10.1495	375.112	30.1274	4.67586	6633.33	7.75
background	747405	2.4768e+06	1350	1125	9.43457	78.4305	33.3887	33.9079	53.5715	8.53068	46.9201	64.94	18.1246	16114.6	6.875
background	747805	2.49672e+06	1325.44	1135	14.3424	79.811	60.2552	65.8652	70.7298	9.07598	131.852	44.1065	7.77393	6684.89	12
background	702481	2.48888e+06	2040.88	1333	0	24.8299	93.8966	307.941	25.4282	2.84474	792.571	4.41611	0.490546	9321.89	6.875
background	734572	2.48353e+06	3492.52	1273	0	24.201	95.9916	381.732	25.4871	3.33928	1338.96	0.339919	0.0254939	6200.79	3.25
background	708540	2.49189e+06	641.327	982	69.4346	69.4087	21.1488	80.7722	46.1183	4.98074	80.6531	70.9682	11.3754	3515.12	10.625
background	667955	2.48453e+06	2373.6	1039	91.5878	73.3249	16.1756	69.0779	54.8934	8.15985	233.841	69.5414	15.2547	6771.03	9
background	679045	2.48494e+06	1480.98	965	16.8401	82.1366	22.7294	14.3424	118.263	20.8272	39.0779	134.827	38.9534	6560.75	4
background	669211	2.49155e+06	2005.52	1707	44.8154	100.866	55.9984	56.6766	54.0112	6.71448	1104.91	3.83967	0.793365	6657.63	3.625
background	749446	2.49489e+06	1612.76	1311	85.7913	112.301	39.883	82.2492	107.721	16.9282	20.5654	35.666	5.39163	7307.51	5.5
background	753704	2.48495e+06	2401.69	1128	20.9221	64.9278	21.6327	25.998	75.5374	10.5579	362.267	77.1007	15.3828	5860.38	9.375
background	747200	2.48286e+06	4358.37	1504	0	74.2439	69.3706	53.6579	76.7666	9.91024	371.415	8.51172	1.19602	12103.1	9.875
background	726242	2.48354e+06	3727.01	1316	0	37.3316	87.0203	307.759	37.9225	4.46045	719.72	12.251	2.35843	12146.5	9.5
background	716887	2.47725e+06	1225.6	917	122.551	42.0595	11.033	201.244	45.5427	5.78259	23.777	130.073	27.5087	14083.1	4.625
background	689483	2.49684e+06	2052.32	1309	0	98.6924	73.9646	60.6739	108.934	16.7441	402.551	8.22285	1.44263	14060.9	6.5
background	690605	2.48838e+06	400.25	1188	758.009	34.6989	14.5985	451.731	51.1818	7.97514	0	104.356	43.5087	8562.83	0.875
background	668119	2.48347e+06	2780.95	1139	223.364	80.3463	16.7093	206.463	60.5944	7.8301	20.5654	54.5677	11.6283	7646.29	6.25
background	689226	2.48128e+06	3434.31	1191	0	81.4016	79.5452	173.025	89.7102	17.0447	573.234	3.08199	0.276425	4404.38	5
background	686978	2.47294e+06	954.83	1055	0	75.4234	48.0215	121.814	37.741	4.66122	100.378	97.2313	21.1317	9270.97	6.875
background	708671	2.48695e+06	3829.2	1127	0	15.5883	93.8108	71.2926	16.221	1.83627	686.171	5.08966	0.672746	4504.4	6
background	736721	2.47634e+06	5078.51	1096	46.9286	127.002	59.9235	9.43457	100.79	15.0902	33.0859	27.8387	3.98005	12931.7	4.875
background	741520	2.48465e+06	3928.28	1491	9.0779	75.3362	83.5278	20.9221	77.2979	12.5061	903.279	4.16009	0.53923	6512.49	10.5
background	692359	2.49334e+06	1443.12	1567	0	87.3592	71.1173	53.217	92.3793	13.0631	371.439	14.9694	2.42634	13604.3	8.25
background	709294	2.48083e+06	3409.46	1158	42.5205	34.9247	81.4359	33.0859	33.7862	3.73984	56.6766	11.9499	1.44181	9779.08	3.75
background	693270	2.47443e+06	2018.04	1032	0	109.279	70.5271	202.098	108.655	19.3039	495.866	30.0025	4.99332	5880.69	6.875
background	662935	2.48293e+06	391.152	738	524.357	22.5143	5.0922	808.638	2.94545	0.320039	205.534	43.1834	7.90163	6210.29	11.25
background	692141	2.49159e+06	1061.51	1315	20.9221	100.142	62.1145	9.0779	126.438	19.4067	221.748	39.3905	8.5847	12036.1	3.125
background	674292	2.48135e+06	818.841	1224	33.0859	115.345	32.4114	2.85487	150.331	37.6137	71.3669	71.8767	13.7855	10608.7	1.625
background	707905	2.49247e+06	1440.62	1164	20.5654	73.5758	29.8124	16.8401	65.7834	7.51514	190.183	60.4168	9.60989	4353.62	8.5
background	696806	2.48963e+06	2422.58	1391	0	67.7128	79.0521	183.297	69.8698	9.17776	578.377	2.67241	0.282888	14155.2	3
background	745931	2.49557e+06	1988.17	1330	0	40.2247	92.6803	84.4461	32.3257	3.44207	622.573	0.934778	0.114723	8809.23	5.875
background	702489	2.4892e+06	2028.05	1216	0	25.5341	94.0281	112.587	25.2993	2.81307	803.126	3.99829	0.432384	9246.86	7.5
background	723293	2.4776e+06	5176.02	1269	0	45.1538	80.3556	105.03	55.0611	7.36046	322.735	17.065	2.46126	17221.8	6.375
background	669131	2.49227e+06	2656.48	1461	6.5797	88.8985	47.7921	84.4461	48.9285	5.7437	878.232	6.59412	1.78946	6896.15	13.75
background	737070	2.48019e+06	2388.72	1144	14.3424	61.0129	62.1205	16.8401	66.2671	9.01464	351.325	14.3958	2.23961	9090.79	7.25
background	743587	2.48614e+06	4268.55	1434	0	55.1467	88.4657	100.497	49.375	8.93778	2181.2	0	0	7367.37	11.375
background	734272	2.48008e+06	2732.8	1028	14.3424	87.7426	40.3814	15.6576	107.301	14.8378	84.4461	66.9203	12.4174	9560.4	9.375
background	751109	2.48148e+06	4667.87	1516	45.0187	111.195	51.3253	73.4735	95.2808	14.1548	1988.28	0	0	10167.5	12.5
background	694512	2.48543e+06	2229.1	1122	0	94.1027	75.793	42.6862	105.594	17.1516	535.725	15.1707	4.1378	10229.3	3.75
background	746506	2.49148e+06	3975.54	1316	23.777	64.9842	80.2997	12.8027	49.8905	5.72226	25.998	10.7563	1.47078	9824.12	4.625
background	718260	2.48079e+06	2361.44	1027	0	58.7579	70.6063	42.6862	56.5465	7.34194	554.333	21.6763	3.09339	11583.5	9
background	681427	2.48941e+06	2655.3	990	6.22303	145.926	30.1715	23.777	177.179	58.0557	170.269	40.9317	6.7967	8200.98	6.875
background	747315	2.48475e+06	5151.71	1216	0	56.0661	86.0441	39.4346	48.2264	6.50675	926.925	0.594859	0.0509879	11325.4	8.875
background	689192	2.48561e+06	2388.91	1513	14.3424	73.5381	86.131	16.8401	75.6228	10.6688	702.898	5.26875	0.560867	5619.7	4.875
background	737105	2.4827e+06	3081.83	1169	0	54.1881	80.9671	163.499	72.1382	13.1667	313.498	12.6074	1.73238	6571.71	5.5
background	687567	2.48909e+06	1116.47	1397	0	82.9927	69.121	37.1233	92.5179	17.6287	519.246	25.4005	4.85889	7594.8	5.125
background	754148	2.4884e+06	2647.66	1012	157.222	6.54771	0.584996	262.157	16.2816	2.17069	26.5024	132.249	24.9952	3903.46	4.125
background	686575	2.48568e+06	2200.45	1181	0	107.967	43.3591	56.8196	113.458	24.4103	380.292	40.3118	6.83707	4054.44	6.875
background	687225	2.49624e+06	351.141	1168	73.2316	108.441	43.5639	56.6766	144.624	25.6764	38.8319	62.514	14.815	12398.1	8.25
background	711083	2.47833e+06	2915.56	1113	0	9.84534	98.7403	890.918	9.93831	1.25324	1541.3	0	0	12015	9.25
background	732931	2.48267e+06	1740.26	1164	0	45.417	48.9998	69.0779	79.5741	11.3338	171.749	73.8316	15.6743	7727.9	10.375
background	728333	2.47809e+06	3606.49	1347	0	33.7767	84.362	149.609	36.0487	4.24059	310.377	20.4279	3.35939	14119.1	13.25
background	751001	2.47902e+06	2887.65	940	91.7288	125.218	45.1167	42.5205	127.562	21.1911	179.617	16.6807	2.43534	12136.3	6.25
background	672899	2.48445e+06	1106.35	1200	39.1574	102.342	31.0244	0	145.831	55.0975	296.585	41.3968	9.72492	10963.3	3.25
background	707299	2.49378e+06	2858.83	1202	0	67.4551	57.7883	107.837	62.1533	6.86876	175.96	32.1267	4.97921	5575.56	1.5
background	702462	2.48491e+06	2418.68	1206	0	5.51886	98.9482	776.888	4.3044	0.448485	1419.53	0.61707	0.196655	10454.6	9.25
background	715360	2.47225e+06	4344.2	1063	0	10.0224	97.9981	629.793	9.86357	1.06076	942.78	1.71527	0.188523	16492.6	9.625
background	728013	2.47658e+06	4962.71	1193	0	9.78604	98.6588	501.621	9.96128	1.26475	1804.8	0	0	15522.9	5.625
background	692954	2.48358e+06	2641.53	1205	0	130.752	63.3497	33.7602	148.083	27.5097	174.569	20.1178	3.66645	8225.14	7.5
background	670706	2.47749e+06	2114.73	917	20.5654	50.0402	12.2382	42.0122	28.381	3.95367	9.43457	92.6894	17.951	13986.9	3.375
background	721849	2.47646e+06	3408.01	1283	0	30.2928	94.3802	188.093	29.1339	3.48101	1249.05	1.87196	0.263678	17190.9	4.625
background	696037	2.4732e+06	792.591	1066	0	66.7626	62.7629	73.2316	63.9961	8.86586	236.014	48.0168	13.1632	3565.46	7.875
background	723941	2.48078e+06	3758.51	1367	0	32.5421	90.3898	135.05	36.7215	4.62047	941.388	6.64507	1.24527	15518.4	7.875
background	683892	2.49137e+06	2430.74	1090	42.1638	142.248	38.4564	9.0779	164.497	40.316	131.852	35.0445	7.17762	9442.04	7.625
background	726201	2.48198e+06	4298.38	1319	0	27.3762	93.7221	87.2329	31.4896	3.92292	944.745	4.77362	1.26653	12980.4	11.375
background	696220	2.47121e+06	1477.33	1050	0	66.2912	68.9315	128.456	55.4191	7.40006	530.565	36.4139	10.2595	4776.03	6.75
background	732680	2.47879e+06	2334.61	1228	14.3424	69.7561	66.6354	15.6576	67.8216	8.06114	489.938	36.058	6.44594	11303.5	7.875
background	744376	2.50263e+06	1436.56	1063	0	55.1688	78.2583	109.182	46.495	6.97557	402.904	33.7505	6.10781	8078.53	6.5
background	675820	2.49288e+06	1654.36	1235	0	112.905	25.8288	56.6766	161.01	48.4791	142.796	55.0483	9.43005	10191.2	7.125
background	737167	2.47709e+06	4203.96	1121	0	102.568	68.2999	189.298	88.8039	13.0075	751.927	20.1066	2.8101	12182.4	15.125
background	718892	2.47273e+06	1026.16	923	26.5024	30.0615	14.8217	16.8401	11.3502	1.14074	25.998	108.751	21.796	18997.3	4.25
background	744799	2.4973e+06	3208.88	1128	0	69.0811	81.9445	131.852	41.6831	5.29507	398.543	8.63338	1.50845	8703.78	9.375
background	685779	2.4919e+06	1517.89	1191	220.913	79.615	41.7115	175.523	101.369	18.2034	0	61.2362	21.447	9970.7	5.375
background	709241	2.47627e+06	161.555	1182	20.5654	90.9076	70.0721	46.9201	110.473	16.1855	9.43457	35.6225	6.60892	10214.3	2.75
background	685519	2.49171e+06	1663.31	1158	39.0779	84.9894	35.0311	49.8871	105.326	19.9144	0	67.4263	24.8296	9740.4	7.375
background	683539	2.48299e+06	1358.31	878	1675.43	0	0	1427.06	0.16996	0.012747	0	96.63	65.6401	1692.01	1
background	682773	2.49128e+06	3284.42	1103	36.5797	149.044	39.6477	0	171.439	47.7924	140.922	20.7637	3.67982	9540.8	7
background	663352	2.48167e+06	1230.37	874	439.732	21.918	4.69251	701.743	3.31421	0.356915	110.643	48.8464	9.91664	7478.67	7.25
background	752756	2.49536e+06	1002.65	835	199.425	86.5713	26.935	205.805	49.5391	6.95137	102.171	44.303	7.22259	6220.43	5.5
background	739084	2.48138e+06	792.023	1240	0	52.5476	57.8504	86.8112	72.2512	10.9417	161.013	52.2406	18.2662	8172.45	2.5
background	740127	2.4792e+06	1636.86	1076	2.85487	98.4448	37.2529	33.0859	128.544	17.0863	82.3912	68.0787	12.8949	10569.7	6.5
background	745727	2.47677e+06	2113.67	1111	0	108.105	42.5986	56.9858	116.205	21.1974	639.96	27.9433	5.33749	15289.3	5.375
background	715031	2.47007e+06	5550	1109	0	13.9684	98.0438	442.139	14.1794	1.95621	3152.81	0	0	16681.3	4.75
background	686297	2.47681e+06	1500	952	9.43457	57.7969	21.8996	25.998	47.2304	6.71543	33.0859	122.199	32.038	5349.18	6.75
background	685152	2.49827e+06	1508.67	1101	20.5654	129.995	45.7313	9.43457	168.298	36.5601	81.2394	23.7816	5.11475	9566.8	10.25
background	690844	2.46913e+06	1492.18	1147	0	37.7649	64.6295	459.386	32.3451	4.32721	411.513	60.3271	16.2744	10155.4	8.625
background	694460	2.49798e+06	997.246	1421	0	93.5579	58.1648	135.666	100.723	14.564	288.173	32.3505	4.74858	18317	12.25
background	688860	2.49337e+06	394.588	1195	16.8401	86.4973	52.9948	25.998	120.185	18.8908	33.0859	54.5428	13.7651	12039.9	1.375
background	681935	2.49516e+06	2144.11	1205	39.0779	132.489	40.3647	35.9408	151.529	52.1646	60.4144	4.99764	0.521413	9353.31	6.75
background	673426	2.48075e+06	1265.7	1200	0	100.049	24.3822	50.5654	164.165	41.6514	265.857	76.605	15.0753	11525.8	3.375
background	725599	2.48394e+06	3680.23	1299	0	38.2884	86.2843	167.947	37.8756	4.39056	388.398	10.034	1.74301	12534.4	12.625
background	671171	2.49245e+06	1562.59	1287	20.5654	121.584	39.1374	26.5024	137.763	21.6839	573.272	22.1404	3.91795	8829.84	5.25
background	722378	2.47649e+06	3908.07	1307	0	38.0941	88.4579	157.707	45.0159	6.32178	776.84	8.29514	1.12718	17492.1	5.625
background	717426	2.48566e+06	1659.79	1062	91.404	33.6977	17.8038	68.4502	33.4858	3.71156	46.9286	65.3536	11.7131	7402.71	4.5
background	700278	2.49017e+06	1100.23	1237	73.8881	67.2169	53.9522	69.2849	82.3478	9.64572	0	58.7101	15.079	11401	5
background	720476	2.48553e+06	3661.97	1225	0	11.3617	95.7988	141.013	10.7717	1.21913	832.239	4.41364	0.848445	10015.2	14.625
background	751808	2.4925e+06	1442.5	906	375.809	30.3069	5.87268	139.789	45.792	7.4063	95.7398	109.941	17.8837	7178.03	6.875
background	717944	2.47789e+06	228.473	866	86.7444	57.6866	28.0955	113.698	53.302	6.95776	16.8401	92.6006	18.4598	13912.9	5.125
background	724095	2.47752e+06	5743.26	1351	0	55.1035	76.9752	162.41	65.3648	9.18968	261.769	15.7823	1.94122	17411.6	4.875
background	755000	2.47776e+06	4201.07	877	280.956	74.2531	21.328	262.104	45.5176	5.82075	233.026	48.1962	7.44588	11564	7.375
background	746527	2.49949e+06	1253.2	1021	33.0859	88.5463	51.7809	2.85487	54.9082	7.50619	39.4346	61.2364	10.9502	6205.43	3.25
background	690788	2.4727e+06	1235.48	1041	102.171	44.2074	30.1353	252.562	18.2161	2.00055	86.7444	108.8	25.0496	8633.17	6.75
background	675033	2.48972e+06	2121.32	1195	9.43457	143.687	43.8665	20.5654	162.828	49.0462	56.9858	24.9603	3.47543	12043.5	7.125
background	689556	2.46907e+06	1443.12	1162	0	32.5641	87.858	143.108	26.1771	3.45376	607.216	21.6133	5.86342	11238.1	4
background	697711	2.47502e+06	1382.93	1285	33.0859	79.0277	66.3799	53.0675	83.8497	10.6439	16.8401	46.5822	8.82941	1410	4.125
background	732404	2.4798e+06	1339.63	1063	53.0312	80.7543	39.461	31.1825	95.4126	11.922	2.85487	86.2927	16.3176	10506.7	3.625
background	744836	2.47891e+06	2141.59	1417	43.703	72.812	26.6451	38.5185	133.516	21.1638	255.043	51.8815	9.19958	13014.4	9
background	663654	2.49133e+06	1655.17	810	379.301	33.2726	11.2583	583.392	9.43722	1.06842	113.698	49.2192	8.09073	2287.29	5.875
background	680887	2.48741e+06	1328.5	985	69.0779	65.6933	11.6201	37.4056	84.488	23.5179	9.0779	127.547	31.416	6738.32	2.625
background	682577	2.49915e+06	2204.95	1167	16.8401	118.416	21.9198	33.7602	183.514	42.334	56.8855	57.4529	9.46754	6914.46	6
background	711891	2.4761e+06	2700	1194	0	45.9156	91.0171	240.052	48.5106	7.34538	425.171	2.71935	0.331421	12825.6	7.125
background	694087	2.48921e+06	2052.32	1387	0	36.5036	93.2955	185.11	39.9892	4.82831	1250.64	0.306369	0.0293511	11708.8	8.125
background	692026	2.47566e+06	1611.37	1076	2.85487	107.467	65.1059	33.0859	109.717	21.2136	371.474	29.5267	6.20034	7107.97	8.75
background	704282	2.479e+06	1930.52	1199	0	65.03	58.5988	260.733	82.8512	9.47795	474.271	56.7424	11.4223	6522.71	4.5
background	758870	2.4827e+06	1148.26	999	198.225	13.3499	1.59337	70.6312	28.0363	3.49881	81.3417	83.9061	12.2859	6266.55	7.25
background	709883	2.47819e+06	2210.45	1265	0	24.1153	95.5401	46.4878	26.4623	3.10873	786.935	4.58891	0.560867	11229.7	2.125
background	684183	2.49227e+06	1570.35	1242	9.43457	130.788	41.6264	20.5654	153.176	40.9657	417.609	30.717	5.92686	10315.2	5
background	745299	2.49603e+06	2684.96	1483	0	42.6688	92.8795	240.975	24.3913	2.58226	1379.61	0.16996	0.012747	8996.05	5.625
background	677354	2.48917e+06	2204.95	1084	64.939	143.656	34.4271	0	167.106	44.4422	241.534	69.9582	15.6382	10418.3	4
background	709348	2.48517e+06	2043.53	1007	270.343	51.7366	52.2119	102.171	37.6489	3.76137	98.8395	50.1328	7.82308	5665.79	4.875
background	749848	2.48037e+06	3072.47	1125	53.217	125.111	40.4517	0	152.562	25.4883	406.099	15.5249	2.41677	11839.7	7.875
background	677306	2.48904e+06	2363.15	1079	17.1973	144.734	35.7021	12.8027	164.77	43.0628	153.282	68.2255	15.768	10359.1	4.875
background	710892	2.48182e+06	2010	1020	201.626	60.2861	29.0993	166.115	59.8776	7.2182	118.533	53.5379	7.65907	8525.75	14
background	705851	2.49574e+06	2321.66	1321	0	57.8937	76.7076	53.6579	38.7308	4.60426	566.411	27.8004	4.39546	7959.73	4.75
background	705611	2.48429e+06	986.813	1181	16.8401	43.1098	65.4147	25.998	50.9371	5.93324	150.164	42.4181	8.82165	8548.95	13.125
background	720435	2.47498e+06	1622.5	1191	20.5654	53.477	77.1803	9.43457	40.8378	5.14489	646.079	23.2721	4.0644	17656.3	6.375
background	683658	2.48671e+06	606.712	908	908.1	7.6824	1.5529	706.068	12.1226	1.55332	0	114.061	55.3963	4867.96	1.25
background	665166	2.48672e+06	1659.79	721	378.585	5.50176	0.948802	1461.13	0.522009	0.0394539	286.826	32.3493	4.80611	3271.24	6.125
background	683109	2.48648e+06	305.941	914	1269.77	4.06109	0.836212	611.332	5.89915	0.774628	0	119.399	58.3724	4835.59	3.625
background	686838	2.48574e+06	2476.95	1200	93.9372	120.663	49.8919	14.3424	125.509	26.7085	198.225	27.1422	4.25704	4226.7	7.625
background	718028	2.47864e+06	960	922	14.3424	56.0978	38.613	56.8855	52.8406	7.06865	56.6766	80.5405	15.7225	13290.5	6.25
background	753724	2.48431e+06	2259.78	1067	26.5024	81.6528	34.8154	53.8256	87.2806	11.6318	107.837	41.1506	7.47187	6303.21	5.5
background	691177	2.48359e+06	4009.8	1321	0	65.2362	86.994	171.025	70.7134	11.6618	1211.32	1.36208	0.123461	6504.95	6.75
background	715130	2.47195e+06	4736.77	1108	0	5.01438	99.4049	595.516	4.54491	0.480339	1332.31	0.16996	0.012747	16315.3	3.5
background	686938	2.48641e+06	2778.36	1327	87.2329	125.682	55.749	0	130.48	28.5883	854.511	11.4674	1.40821	4886.23	5.875
background	749729	2.48333e+06	4603.41	1572	0	71.6122	75.1325	359.548	29.5554	3.11219	1881.83	0	0	10009.6	7.375
background	740598	2.47828e+06	2656.48	1067	33.9079	99.0481	52.5996	6.5797	116.402	14.8678	82.2492	40.4364	6.02523	11573.9	3.875
background	682428	2.48342e+06	523.927	924	1022.99	1.20589	0.128683	241.083	0.955182	0.0756095	0	101.664	67.213	2850.47	2.875
background	727826	2.47587e+06	5658.24	1175	0	7.02521	98.8595	623.462	7.10251	0.965937	2545.85	0	0	16217.4	9.125
background	705958	2.49348e+06	2180.73	1312	0	42.8814	82.7324	32.5777	47.6688	5.58893	483.929	11.8195	1.56693	6538.76	4.5
background	697310	2.47576e+06	1889.05	1193	6.22303	87.0222	58.7043	26.5024	93.9432	13.3318	245.794	56.1525	13.8905	1950	7.75
background	699937	2.4827e+06	1020.44	1247	23.4203	67.9973	73.7587	6.5797	75.8058	10.4931	381.39	29.4216	5.81972	7725.8	6.625
background	680774	2.49537e+06	1251.76	1167	0	121.311	34.3928	53.2908	136.723	43.6749	640.776	34.522	7.8066	8600.43	8.5
background	683632	2.50058e+06	1386.83	1205	38.6662	125.01	38.804	0	176.515	36.8019	299.416	41.438	7.04558	7202.31	5.75
background	691401	2.48913e+06	849.058	1207	371.439	47.5428	22.6957	25.998	72.1785	13.5077	32.7254	87.9664	35.5327	9662.28	2.25
background	667569	2.47764e+06	1092.02	862	744.562	6.57239	0.816954	1100.2	4.66217	0.54215	153.118	51.5413	9.34398	12400.7	9
background	706293	2.47844e+06	2391.17	1248	0	49.7823	78.7554	179.617	55.7816	6.65906	203.947	27.0031	4.55808	7943.88	5.875
background	691364	2.46983e+06	1068.27	1002	404.437	40.7736	32.8131	16.8401	34.9129	4.94994	14.3424	118.886	31.1133	9319	4.125
background	662378	2.48393e+06	1380.33	617	970.15	8.58368	1.67197	1218.09	1.35968	0.152964	42.6862	31.0468	4.84691	5254.37	10.625
background	665822	2.48135e+06	1804.99	1108	130.171	26.6848	4.59841	100.497	24.3712	3.04109	16.8401	77.5658	15.1547	8294.12	6.125
background	730906	2.47884e+06	1770	1316	0	70.6058	61.8635	65.8652	70.5073	7.31318	68.9448	43.9022	7.09031	12056.3	6.75
background	692241	2.47924e+06	4050.89	1163	0	83.3658	81.6619	56.9858	89.412	14.0519	503.661	5.94979	2.22103	7840.62	1.5
background	719195	2.4709e+06	1467.55	964	20.5654	54.0105	44.5708	9.43457	25.6492	3.1648	113.698	76.2697	15.0204	20486.5	6.75
background	712339	2.48045e+06	2690.82	1035	0	31.7932	72.8785	380.923	31.8072	3.86134	537.612	22.8798	3.53829	9892.04	8
background	754749	2.49366e+06	1638.78	983	36.5797	54.3619	14.6585	54.6823	58.3083	8.04816	201.626	60.5079	10.9891	5758.52	11.875
background	680328	2.48796e+06	1994.49	970	26.5024	103.245	18.6791	15.6576	130.757	40.5746	20.5654	102.367	27.7144	7512.29	3
background	708717	2.48622e+06	3226.92	1171	0	23.0633	83.9041	452.177	19.506	2.02966	414.114	13.1138	1.68174	5070.8	4.75
background	713283	2.47082e+06	3971.35	1118	0	39.4195	94.6922	130.171	39.6236	5.28499	1495.95	0.134704	0.0101028	14769.8	6
background	684315	2.49423e+06	1317.95	1336	20.5654	128.596	53.5276	9.43457	141.769	37.2751	382.565	15.6685	2.7988	11535.4	2
background	719498	2.48552e+06	3237.36	1132	42.4772	28.064	78.9933	16.8401	24.7679	2.82382	20.5654	13.6413	2.02692	9184.17	3
background	754518	2.49684e+06	335.41	970	167.947	63.4743	27.3798	84.7186	71.6356	10.4714	30	126.066	27.745	5196.59	1.75
background	714612	2.47474e+06	4202.68	1050	0	29.871	78.5859	98.8395	35.4538	4.56353	80.7722	25.8191	3.59816	15512.3	4.375
background	717353	2.4711e+06	3041.71	1114	0	16.0725	91.687	419.772	5.47024	0.50587	1143.11	8.53991	1.65693	18658.6	5.875
background	672750	2.48781e+06	1871.1	1223	33.0859	135.007	39.2899	2.85487	156.277	52.0732	90.5796	24.2703	3.99703	9843.02	4.125
background	757045	2.4876e+06	1513.44	969	0	54.794	23.8619	82.2492	41.7843	5.07621	210.035	35.094	8.04874	1650	20.125
background	752562	2.47707e+06	4115.58	765	253.662	89.5422	33.5846	310.448	54.1058	9.3575	104.197	31.6644	4.72588	13047.4	6.25
background	714375	2.474e+06	4530.3	1111	0	21.8104	84.5457	563.724	28.1502	3.65587	779.362	20.7176	2.94717	15304	7.25
background	671425	2.48335e+06	2061.29	1149	119.259	108.409	32.7047	61.5533	145.235	43.9874	0	45.6986	9.67773	10226.9	2.375
background	720124	2.4807e+06	1194.36	1166	0	42.0362	80.5365	191.139	41.66	5.07717	282.193	23.5284	3.82005	12798.5	8.5
background	697404	2.4938e+06	1878.78	1335	20.9221	105.899	49.9437	9.0779	86.502	9.85491	190.707	27.3435	4.44497	14697.9	8.25
background	726788	2.47612e+06	6072.31	1219	0	15.2205	97.3307	797.708	14.2294	1.55695	1554.89	0	0	16597.6	4.875
background	747471	2.50076e+06	778.845	982	109.481	71.6484	14.9612	185.006	41.1478	5.68168	44.8154	128.275	31.0094	4986.23	10.5
background	681253	2.49826e+06	1451.21	1115	32.5777	115.053	26.1804	0	142.055	32.9309	229.623	42.7727	8.50589	6474.23	7
background	684426	2.49478e+06	1698.12	1380	17.1973	124.753	55.3498	12.8027	137.836	37.9511	485.212	9.27651	1.32035	11167.9	5.125
background	690586	2.49222e+06	785.175	1324	0	66.515	49.1624	105.47	103.07	15.3058	255.523	64.0333	17.3671	11710.8	2.875
background	673032	2.49387e+06	1392.01	1403	38.1579	101.026	21.5785	53.4998	90.4252	12.2441	290.81	46.601	10.3841	9911.54	5.75
background	694640	2.47809e+06	1444.99	1069	0	87.6234	66.3918	63.6963	93.9081	16.8315	462.407	36.125	8.15973	5417.06	2.25
background	679304	2.48819e+06	2727.2	1007	56.9858	111.442	21.2125	35.4325	138.755	38.6591	0	102.993	30.9158	8348.68	2.5
background	689682	2.48828e+06	540.833	1235	157.259	34.7244	36.3444	236.809	53.2789	9.92962	0	80.1498	31.5237	7920.23	4.125
background	689068	2.50165e+06	1261.78	1548	23.777	130.006	41.9097	6.22303	145.023	23.162	56.6766	35.7991	5.68824	12284.4	8.875
background	673075	2.49046e+06	1106.35	1091	121.814	87.7928	21.4681	100.543	106.533	26.7317	20.9221	79.0751	22.0284	10166.1	3.75
background	688985	2.4691e+06	1544.34	1059	0	33.1488	86.305	73.2316	24.0839	2.73602	302.202	22.1535	6.24562	11736.6	8.375
background	750016	2.49067e+06	1471.22	1040	0	48.7551	74.4358	45.0187	54.0093	7.13601	541.826	21.1552	4.11589	8203.23	10.75
background	757000	2.49091e+06	362.491	855	351.178	48.7292	23.0638	133.963	66.8378	9.46967	0	60.6019	22.1623	2254	1.5
background	753697	2.47675e+06	5292	808	20.5654	85.3937	24.1615	347.438	45.3763	6.76528	53.217	45.4384	7.03857	12923.4	6.375
background	748942	2.48458e+06	3990.11	1441	2.85487	90.4199	74.6052	42.4772	59.3165	7.18854	1813.05	0	0	10064.3	12.125
background	696386	2.48947e+06	2860.56	1341	0	52.1772	86.3953	337.08	53.6743	7.08011	972.904	1.35968	0.12747	13721.2	1.875
background	727995	2.48378e+06	2047.27	1156	0	33.6121	55.9366	65.8652	56.3808	7.164	193.642	72.1423	19.5141	10491.1	8.5
background	733229	2.47495e+06	6094.73	1022	0	82.1197	79.5067	241.879	51.5272	7.61476	357.367	10.1544	1.56595	14785.6	9
background	756455	2.49014e+06	1098.59	964	0	52.4304	22.7474	135.05	65.4246	8.99223	196.65	40.5407	14.4764	2010.22	7.75
background	698169	2.48898e+06	1421.44	1447	0	93.6128	57.9793	51.748	92.6405	11.5865	262.599	15.1136	2.14352	13567.3	4.875
background	662062	2.47802e+06	5020.68	1052	14.3424	78.5222	33.7682	371.415	9.99606	0.967376	118.533	21.7406	2.80036	11168.8	11.5
background	707036	2.4903e+06	1883.08	1189	0	47.2819	79.4482	111.795	47.1022	6.19544	141.533	24.758	4.45136	4650.1	8.125
background	753740	2.485e+06	2395.5	1101	49.5063	62.631	20.2612	63.1825	73.6358	10.334	340.706	82.6159	16.521	5797.77	11.125
background	683981	2.47116e+06	1813.2	959	0	85.9426	71.4632	107.504	44.9207	5.43772	132.552	19.4521	3.39115	10867.3	8.25
background	751898	2.48268e+06	4298.38	1580	0	82.55	65.3978	175.96	40.5889	4.42109	1239.5	0.424899	0.0382409	8740.25	15
background	673391	2.49263e+06	789.177	1187	71.0944	94.6503	20.3106	71.6915	110.584	17.9409	25.998	82.6279	21.5786	10938.3	3.625
background	695383	2.4767e+06	1436.56	1101	0	111.006	43.1898	63.3858	117.272	20.865	170.922	85.0708	18.0987	4081.76	4.625
background	713964	2.47874e+06	2262.96	1185	0	8.42094	93.9822	264.596	8.77871	0.94521	1077.21	6.72561	1.03674	11802.3	5.875
background	747130	2.49285e+06	2666.63	976	25.998	68.6574	84.0355	20.9221	66.3553	9.62716	65.1912	6.68336	0.695862	10187	1.125
background	758585	2.47767e+06	1875.42	989	0	49.3926	59.7309	135.666	16.6393	1.85003	369.204	41.3055	7.03237	11263	2
background	731522	2.4719e+06	8720.67	1114	0	7.60172	97.8792	382.961	2.37943	0.318674	1586.75	0	0	18199	12.375
background	694883	2.49383e+06	3828.97	1478	0	114.814	71.9681	51.748	96.2306	14.9531	488.142	0.853433	0.0712601	15499.1	2.75
background	718271	2.48281e+06	2235.75	1046	0	44.3781	55.0925	99.0779	46.6816	5.50625	244.901	34.4215	6.40296	9990.5	3.25
background	705227	2.47991e+06	725.603	1144	0	65.3102	53.4602	42.4772	87.9402	11.8239	145.017	69.1548	15.4849	7833.68	1.75
background	689591	2.48546e+06	2309.03	1448	0	62.2749	89.0911	66.3405	62.1215	7.94492	1081.74	4.10904	0.421825	5856.15	3.25
background	692358	2.48255e+06	3370.83	1164	33.0859	130.103	73.7492	2.85487	137.055	23.2275	46.9286	3.94607	0.474747	7491.72	4.5
background	709066	2.48205e+06	2566.89	1243	0	58.6498	64.0266	307.116	49.7686	5.20361	343.511	22.577	3.22642	8681.62	9.5
background	686079	2.4903e+06	810.555	1063	336.26	73.3936	27.6233	234.292	95.0981	19.4993	0	91.4554	31.6583	8396.2	4.25
background	746172	2.49344e+06	2613.45	1196	0	45.6327	89.3116	159.435	40.5413	4.99446	404.302	6.26393	0.666397	10137.4	7.25
background	742436	2.48582e+06	3567.86	1440	20.5654	68.9971	85.9838	9.43457	71.0513	12.3626	1040.9	2.20948	0.242192	6484.03	9.25
background	755951	2.49141e+06	1517	1029	0	61.1849	23.4781	32.5777	81.4302	11.557	339.723	39.9224	11.2368	3238.05	12.125
background	691367	2.49069e+06	1060.66	1214	33.9079	85.5647	40.3471	9.43457	128.884	22.6082	32.5777	74.2256	18.8585	10848.1	4.5
background	754167	2.49373e+06	1146.3	844	171.025	48.5983	13.9101	121.814	48.5785	6.57402	20.9221	61.9034	9.57052	6189.17	2
background	689496	2.50036e+06	1290.35	1659	68.5411	113.434	30.9836	14.3424	141.377	21.0562	202.098	39.3615	6.94588	12932.3	10.5
background	686970	2.4839e+06	2885.31	1211	9.43457	99.9913	58.1087	20.5654	100.08	19.9671	724.691	31.393	4.8377	2823.35	10.375
background	664777	2.488e+06	1244.55	779	1239.69	0.816248	0.0675921	2353.76	0	0	228.312	35.5074	4.97376	2130.63	11.5
background	688434	2.49134e+06	1412.23	1343	2.85487	78.7803	65.5159	33.0859	98.5375	18.504	105.816	29.8131	7.65024	10007.1	4.625
background	676523	2.49041e+06	2155.2	1033	2.85487	126.341	33.2454	33.0859	158.276	52.1283	121.732	48.4594	9.02334	11879.5	1.5
background	751757	2.50041e+06	127.279	886	135.666	59.5894	18.1061	53.6579	52.9273	9.43696	0	130.509	27.5929	1328.83	3
background	662978	2.48694e+06	134.164	604	1914.11	0	0	2185.84	0	0	27.1451	51.0913	8.10819	2220	1
background	759276	2.48339e+06	977.19	1037	317.349	21.5527	4.75444	131.852	44.5575	6.32149	25.998	82.7507	12.5462	5661.98	4.375
background	684376	2.50236e+06	2136.54	1421	0	118.381	65.4191	46.9286	128.737	23.6385	437.211	12.5232	1.7585	7558.87	9.375
background	743687	2.48188e+06	4462.85	1311	0	95.3349	76.5075	73.2316	105.504	15.442	94.3075	16.666	2.61139	10001.3	4.5
background	690037	2.50267e+06	685.42	1514	6.5797	121.09	38.6962	25.998	113.126	17.5666	189.486	34.3251	5.30714	13204.1	10.5
background	720976	2.48315e+06	1435.62	1133	0	29.429	86.2677	174.287	31.8958	3.89958	462.997	19.1617	4.28576	11743	5
background	709023	2.49214e+06	969.33	1054	56.8855	55.2957	11.159	25.998	31.3208	3.52543	12.8027	85.0555	13.1637	3236.94	4.25
background	704883	2.49555e+06	2604.48	1305	0	26.9451	95.1652	211.097	24.1759	2.94638	1442.08	0.527256	0.0459177	8580.47	2.125
background	744127	2.47682e+06	3256.76	1114	53.217	110.057	41.0399	32.7254	126.748	20.7705	582.863	23.995	3.41411	14382	8.25
background	749949	2.47777e+06	1480.98	947	131.589	77.6807	19.151	348.049	76.2388	12.2081	147.838	72.4398	13.301	13747.8	5.125
background	672790	2.49288e+06	1385.21	1441	65.8652	106.233	24.7556	25.998	111.872	17.2222	480.902	49.9131	11.6746	10491.6	9.75
background	700222	2.49283e+06	1727.02	1510	0	40.6051	80.314	84.7186	40.6814	4.44689	496.628	19.9788	5.78561	11733.8	2.625
background	683774	2.4885e+06	488.365	945	305.598	66.0625	13.2468	42.4772	88.2697	17.247	38.1579	90.3518	24.8016	6603.95	2.875
background	712862	2.4841e+06	692.604	851	836.047	1.96676	0.187537	1203.22	2.14089	0.199478	0	104.566	44.6925	6319.26	0.5
background	699973	2.48991e+06	782.304	1202	53.6579	76.5344	51.4131	58.5818	90.0492	10.3134	120.64	60.3577	15.0436	11707.5	11
background	731203	2.47465e+06	5947.57	939	0	24.3589	96.923	201.894	14.0599	1.58113	1911.81	0	0	15693.5	14.875
background	752728	2.50094e+06	849.058	1012	9.0779	61.0968	34.9612	70.3056	58.4994	9.70265	60.2054	111.248	23.4134	711.196	12.125
background	675967	2.48452e+06	3269.31	1011	0	145.343	54.8917	35.4325	149.819	36.2409	193.909	17.7537	2.02708	9267.72	6.125
background	732096	2.48424e+06	1594.52	1188	2.85487	33.1448	63.8086	33.0859	59.3703	8.52861	203.947	49.8634	14.0706	6980.72	9.375
background	682876	2.50126e+06	2404.68	1317	61.4691	110.727	50.6782	33.7602	150.461	34.8324	328.641	16.7516	2.82194	6276.03	8.25
background	751710	2.48667e+06	840.536	1015	107.504	36.3054	12.3705	125.055	63.8638	8.67166	38.1579	126.124	24.3358	6717.99	8.25
background	753255	2.49036e+06	1215.65	844	524.357	3.38482	0.33127	413.942	18.7401	2.29986	9.43457	136.923	23.2551	4982.62	5.625
background	755009	2.49721e+06	926.607	1026	30	63.2838	32.2735	9.0779	80.4191	11.7021	26.5024	116.354	23.6492	5072.93	4.75
background	747668	2.50258e+06	510.882	914	100.796	64.317	22.253	71.396	65.9317	9.84074	63.6963	144.221	38.1886	4819.18	5.625
background	704225	2.48182e+06	1634.66	1252	167.947	67.9332	26.9181	119.444	108.443	17.9162	6.5797	96.3723	20.6478	8508	4.25
background	722679	2.47424e+06	3076.57	1162	0	37.5855	93.7816	65.3608	28.2971	3.37419	1679.14	0	0	19488.1	7.625
background	754771	2.48306e+06	1594.52	1163	25.998	69.1367	52.8217	37.4056	74.167	8.86084	56.8855	32.8963	5.04742	6701.9	9.25
background	708486	2.48624e+06	3394.11	1219	0	20.0834	86.7869	395.408	18.0429	1.91942	574.202	9.73443	1.28136	5172.89	9.125
background	706027	2.48465e+06	1516.11	1216	0	35.8034	78.7886	348.479	37.9661	4.4541	529.349	22.056	4.83565	7997.41	8.875
background	690715	2.49932e+06	1682.41	1520	32.7254	94.8431	36.1793	9.43457	108.255	15.1124	296.159	25.4673	3.83023	14342.8	7.375
background	691515	2.48538e+06	2391.17	1209	0	50.5096	88.2534	236.53	55.9038	7.62955	701.846	9.30415	1.2062	7446.41	5.125
background	750477	2.4899e+06	1798	1098	0	58.1485	81.0139	42.6862	68.3687	9.35364	941.744	11.3992	1.65992	7624.55	7.5
background	697865	2.49436e+06	2163.33	1380	0	98.6985	64.0036	73.8881	90.3644	11.3108	244.751	22.8751	3.83709	14410.8	9.25
background	677725	2.49039e+06	1074.15	996	140.922	115.56	21.001	66.897	165.422	52.5941	6.5797	88.2924	19.1764	11044	1.5
background	692420	2.48927e+06	670.82	1310	0	56.179	52.9639	143.108	76.2276	12.9439	321.544	42.3991	15.5721	10480.7	6.375
background	717623	2.48694e+06	902.497	969	283.729	35.7973	13.1831	102.572	39.7648	4.58056	6.5797	88.7205	15.6705	6839.28	4.5
background	699460	2.48449e+06	2730.16	1330	0	39.556	91.754	107.018	42.4533	5.15628	949.172	5.16308	1.14219	9486.83	5.25
background	749695	2.50109e+06	1179.58	1233	27.1451	99.337	50.9438	9.0779	53.6467	7.3493	661.493	48.9527	9.72618	2742.33	3.75
background	689481	2.48286e+06	4301.73	1359	0	74.2499	85.1504	122.735	78.8857	13.9928	1025.86	0.509879	0.0382409	4671.72	7.75
background	668980	2.47613e+06	750	926	488.584	2.69313	0.323555	497.373	0.509879	0.0382409	100.497	55.978	11.3661	14336	7.125
background	732092	2.47645e+06	4302.15	1301	0	20.6848	97.3166	363.553	21.4154	2.41589	1794.01	0	0	13700.9	12
background	663403	2.48687e+06	108.167	611	1491.37	0.11651	0.00873823	1870.9	0	0	53.217	46.8085	6.11257	2318.36	2.875
background	743577	2.49818e+06	3735.69	1133	33.0859	97.8899	72.0433	17.1973	66.5792	8.40236	83.5227	14.2463	2.46138	9449.05	6.125
background	688102	2.48349e+06	3722.54	1300	0	83.1581	85.7363	178.801	82.5412	13.3883	1514.59	0.0652332	0.00559142	3543.18	4.625
background	685899	2.49103e+06	1542.89	1144	399.775	74.518	31.8194	369.435	95.1454	17.7892	30	82.2786	29.7597	9117.24	5.25
background	693006	2.49131e+06	1924.21	1292	0	77.688	78.9722	37.7622	91.0556	13.7535	311.937	14.1578	3.0239	12375.2	8.75
background	744502	2.48194e+06	4219.88	1296	0	105.036	70.5028	220.778	122.181	17.6994	448.44	10.5266	1.16532	10523.1	0.875
background	689516	2.49952e+06	1309.73	1436	46.9286	111.052	41.257	9.43457	135.161	21.5544	178.534	26.9333	5.04923	13129.6	10
background	707701	2.48263e+06	2394.37	1008	0	45.955	88.9058	55.5167	37.8014	4.11977	93.9226	11.4324	1.78977	8654.62	4
background	721481	2.47349e+06	1689.62	1200	0	56.9222	76.1845	77.269	35.4848	4.46255	529.349	23.6056	4.5875	19480.4	8.375
background	682881	2.49632e+06	3131.66	1286	0	130.218	45.2773	87.2329	152.1	47.0111	553.409	6.55962	0.723933	9006.5	1.5
background	662496	2.48234e+06	990.454	980	23.4203	30.4349	6.04328	232.257	4.67389	0.509879	179.679	51.0926	9.34054	6826.9	8.875
background	697372	2.49657e+06	2588.53	1562	0	97.1251	76.6753	53.6579	90.7527	11.8467	666.707	11.8328	1.66347	15611.3	3.75
background	721664	2.47287e+06	1698.38	930	45.0187	65.9749	69.9024	27.1451	36.1858	4.38912	9.0779	23.7892	4.69204	20116	2
background	752201	2.4903e+06	408.044	944	364.557	23.8266	20.9021	65.3608	54.9751	7.76573	0	122.316	21.0058	5981.37	3
background	692146	2.47954e+06	4239.46	1146	12.8027	77.0748	84.6823	17.1973	82.0648	12.8283	802.013	4.00008	0.918757	7655.88	8.125
background	757114	2.48135e+06	1659.52	1010	0	40.2346	42.4118	56.9858	39.1515	5.11814	355.339	45.474	6.35566	7616.99	10.75
background	749922	2.50111e+06	947.259	1190	0	95.7946	50.4835	122.551	55.283	7.76324	604.591	56.0156	11.0144	2500.82	11.875
background	692001	2.47414e+06	755.381	982	36.5797	83.8686	52.817	96.5042	71.6189	12.667	72.9837	60.5104	12.737	7163.03	9.5
background	680490	2.49319e+06	1422.71	1029	64.7357	129.225	32.796	53.4998	152.425	45.3741	0	43.758	10.0107	10460.1	2.875
background	757278	2.4854e+06	1845.67	966	33.0859	39.5972	22.5969	2.85487	37.2743	4.59224	263.839	31.3635	4.22067	3589.23	6.25
background	750022	2.50217e+06	660.681	891	63.0223	73.3831	32.0082	189.078	57.7055	9.48814	0	102.822	22.6249	2444.77	3.25
background	689449	2.48548e+06	2348.83	1488	0	64.9006	88.1657	135.579	66.2472	8.76156	957.522	4.50393	0.471638	5754.45	8.375
background	669992	2.48021e+06	1671.41	1220	130.844	43.7098	8.20278	39.0779	64.0661	9.43993	80.3661	103.661	28.8188	11348.3	4.875
background	757176	2.48712e+06	1838.1	1040	0	57.7264	25.9976	137.833	41.5323	4.9057	244.976	26.183	5.33351	1986.35	16.125
background	696711	2.49597e+06	2881.41	1399	0	112.98	78.0656	107.522	108.236	14.3108	393.492	4.63225	0.619114	15997.2	3
background	684003	2.48783e+06	349.857	936	279.585	37.0951	6.00938	276.35	59.3119	10.0636	87.8191	100.037	36.4044	5918.83	5.25
background	697226	2.48852e+06	2448.26	1408	0	63.5267	72.3977	71.3669	66.7473	9.14683	640.776	5.73279	0.601345	13631.7	4.875
background	668759	2.48968e+06	1603.81	1415	9.0779	117.728	55.1628	20.9221	64.2041	9.87353	469.068	3.46196	0.424204	5785.26	5
background	748510	2.49787e+06	626.418	900	39.4346	79.0652	44.2995	115.085	54.2614	7.20522	14.3424	61.564	11.4591	5347.24	5.25
background	726543	2.47824e+06	4980.09	1485	0	33.8336	93.4398	107.018	36.0326	4.62289	713.567	2.29446	0.280433	15174	3.875
background	664150	2.47721e+06	2796.44	649	389.6	28.7739	6.90206	1075.23	6.14928	0.738149	353.293	28.7948	3.95131	11997.2	15.375
background	696988	2.49726e+06	1797.25	1455	27.1451	96.8205	58.7241	2.85487	90.5864	11.1983	353.865	28.4823	4.06527	16251.6	5.75
background	722082	2.47504e+06	3014.96	1233	0	19.1182	97.1621	99.917	19.189	2.30698	1371.45	0.481796	0.061963	18480.8	7.625
background	692591	2.48775e+06	1046.57	1310	0	50.1623	66.083	58.2887	54.6277	6.66763	107.018	23.6669	8.77138	9624.02	5.125
background	746588	2.49449e+06	1597.62	1263	0	47.0314	85.241	77.3101	46.5424	6.39199	648.038	10.1257	1.8433	9146.06	7.875
background	700708	2.48224e+06	1264.63	1337	0	60.7553	77.4807	56.8855	67.1297	9.3675	566.545	22.3933	4.23895	7402.77	8.375
background	693101	2.47774e+06	2977.42	1272	0	93.5054	81.5574	69.0779	96.4529	16.4387	669.539	2.28854	0.79359	6591.88	10.125
background	697971	2.48227e+06	1347.33	1068	14.3424	85.2423	57.0898	16.8401	98.9708	15.1157	42.6862	56.1426	12.1578	7348.96	5.625
background	746647	2.4955e+06	1265.7	1161	0	51.2445	81.6294	313.498	50.5637	6.2708	563.475	17.0517	3.23075	8340.05	6.5
background	745345	2.49181e+06	4429.04	1292	0	59.5999	82.7278	65.8652	42.5714	4.70622	112.195	6.94958	0.939267	8769.86	5.75
background	688486	2.48681e+06	2201.68	1373	0	85.3296	77.8228	69.0779	89.2934	15.0641	448.801	9.92079	1.46675	6024.03	5.125
background	753793	2.4785e+06	5112.78	838	65.3608	97.8166	35.1335	65.8652	84.6682	14.3348	26.5024	27.1727	4.55448	11236.6	3.875
background	684815	2.4706e+06	827.587	1125	0	68.479	76.0376	152.797	40.4579	4.61409	196.223	25.994	4.924	11400.4	8.375
background	690636	2.4865e+06	1053.85	1321	20.5654	60.5046	64.3608	26.5024	70.7985	9.19267	42.6862	37.8713	8.93408	7327.93	4.125
background	746326	2.47843e+06	602.993	1195	345.851	31.6376	9.46822	147.414	101.89	18.2256	20.5654	102.974	29.9383	14333.9	8.25
background	694126	2.4856e+06	2588.01	1191	23.777	94.2815	76.8083	6.22303	104.711	16.5477	566.545	14.7067	4.03385	9927.46	4.875
background	663445	2.48837e+06	284.605	604	2332.57	0	0	3193.58	0	0	59.6213	51.7153	8.54905	900.5	2.375
background	748837	2.47657e+06	1081.67	838	90.1466	76.6882	35.3866	241.534	34.9952	4.87528	140.922	58.2581	11.1385	15372.1	15.875
background	673232	2.48267e+06	509.117	1212	53.6579	120.225	38.7068	0	148.631	40.3977	161.23	46.4448	8.45973	11690.4	5.125
background	684155	2.47766e+06	615.549	898	507.318	14.8259	8.24784	335.557	9.47749	1.1886	6.22303	143.255	40.7419	4384.62	1.625
background	673438	2.48317e+06	882.836	1123	0	121.824	47.2302	36.5797	140.996	38.6554	171.749	34.6851	6.17028	11522.7	5.125
background	678488	2.48243e+06	1273.15	973	137.833	56.2681	20.991	113.698	38.2031	4.34981	42.1638	140.288	30.6766	6405.83	2.25
background	694514	2.47793e+06	1560.29	1078	0	87.1562	67.2686	80.6531	92.9032	16.248	422.575	33.9579	7.76144	5434.72	7.75
background	703514	2.47949e+06	2130.63	1257	0	66.8416	47.5453	126.297	87.9408	10.156	157.707	83.3838	15.4789	6279.25	4.125
background	737513	2.4843e+06	1553.64	1167	0	91.7537	41.7356	50.9221	136.582	26.2312	283.729	54.6898	17.0042	5012.51	4.5
background	727397	2.47534e+06	6315.27	1139	0	2.58493	99.6419	73.4735	2.37943	0.203952	2452.05	0	0	16875.4	9.375
background	683198	2.49562e+06	3099.74	1368	0	132.131	48.5387	73.2316	147.996	45.8465	383.465	4.16401	0.407903	9742.38	9.375
background	755772	2.48067e+06	2958.46	1311	0	62.9505	71.9798	56.6766	62.6943	8.33522	171.749	11.8653	1.37773	8551.32	9
background	680119	2.49736e+06	216.333	1096	27.1451	112.152	27.186	53.0312	129.662	26.9347	2.85487	65.1467	13.7586	6519.39	7.875
background	686794	2.47005e+06	888.426	1130	0	49.2924	61.9731	255.833	28.8251	3.14601	285.209	67.2098	14.8723	12088.7	8.125
background	677576	2.49222e+06	1574.93	1077	26.5024	119.086	30.8381	6.22303	156.307	50.3052	466.645	51.9336	9.66096	10824	3.875
background	710694	2.47849e+06	2830.19	1090	0	6.80887	99.3319	539.563	6.68064	0.668064	1586.9	0	0	11861.4	5.875
background	669031	2.49159e+06	2136.54	1595	9.43457	95.5175	58.6895	132.9	44.4131	4.93486	1281.17	1.97138	0.383537	6501.22	26.625
background	684386	2.47824e+06	258.07	893	806.348	15.0513	8.1077	446.572	7.46384	0.688515	25.998	132.58	45.6997	3784.52	2
background	699337	2.49141e+06	1213.8	1164	142.796	83.009	40.9561	73.2316	98.2468	11.5107	6.5797	78.9851	21.099	12377.2	3.5
background	748549	2.48019e+06	2333.84	974	42.4772	105.705	25.3014	30	144.345	23.0564	26.5024	56.259	10.747	12887.3	4.625
background	742165	2.49698e+06	5569.75	970	20.9221	78.3544	68.3451	9.0779	59.1506	8.18099	320.99	30.0417	5.02823	9310.88	6.375
background	749847	2.48172e+06	4326.04	1606	47.0678	112.544	50.9382	33.0859	99.5102	14.8887	1127.53	0.424899	0.0382409	10904.9	10.375
background	685388	2.50029e+06	894.986	1223	0	130.224	41.0047	72.9837	176.478	30.2458	378.027	50.8316	9.21887	8975.27	10.75
background	684053	2.50174e+06	2144.11	1536	0	118.149	61.5953	79.7885	133.895	26.6769	734.039	8.07975	1.03262	7309.42	2.125
background	664143	2.48971e+06	1368.54	871	1790.03	5.60084	1.14067	2226.89	0.527983	0.0447046	206.002	53.9485	10.0147	1274.56	15.5
background	749505	2.48504e+06	3273.71	1270	0	98.7279	68.1466	70.238	60.9728	6.94169	1087.21	2.08833	0.22158	9357.74	4
background	689377	2.50249e+06	1293.14	1727	73.2316	131.154	44.3596	33.0859	132.779	20.7508	45.2563	29.4051	4.15324	12550.4	4.125
background	710633	2.48194e+06	1909.19	1104	25.998	56.6393	27.1366	56.6766	53.731	6.34674	33.0859	52.7614	7.38372	8435.6	6.75
background	683609	2.48379e+06	1060.66	904	1132.26	1.18972	0.12747	1316.02	1.01976	0.0764818	23.4203	106.789	62.7858	2214.52	3.75
background	710141	2.47843e+06	2529.27	1222	0	14.3775	97.1598	141.925	15.7915	1.75988	1043.8	3.72603	0.451925	11557.6	9.25
background	714545	2.47691e+06	2895.58	1049	2.85487	24.2133	79.528	33.0859	21.6167	2.54565	399.23	24.0846	3.78534	13709.5	3.5
background	693997	2.49605e+06	2409.73	1496	30	87.4334	83.3039	0	87.4794	13.0046	1260.72	0.783013	0.0778464	16767.2	9.625
background	688655	2.47743e+06	1176.14	963	46.9286	97.6378	55.7832	9.43457	89.9098	14.2369	20.5654	56.0316	12.7014	5903.91	3
background	686594	2.49544e+06	1221.56	1297	86.2798	99.6267	60.4786	53.8256	115.596	20.0621	46.9201	35.2417	8.2619	12337.6	6.875
background	754673	2.47706e+06	4815.72	1037	16.8401	81.471	22.7523	20.9221	47.3962	6.55687	86.2798	48.5924	7.44633	12317.1	8.375
background	663432	2.48539e+06	882.326	783	1089.72	0.339919	0.0254939	1060.75	0.827878	0.0684644	501.371	47.5499	7.1987	3776.9	5.75
background	731877	2.47964e+06	1277.38	1184	33.0859	84.4242	43.0967	16.8401	96.4158	11.1805	42.6862	79.0261	14.2462	10883.1	7.625
background	690715	2.47697e+06	2782.89	1127	0	98.1109	78.016	151.714	98.3086	19.397	1243.53	2.86484	1.64326	7679.36	8.375
background	684929	2.4897e+06	1680.27	1091	0	98.7946	21.3935	30	121.572	27.7718	193.909	84.007	23.1813	7710.06	6.125
background	751427	2.49775e+06	2229.91	947	0	82.3222	30.4064	91.068	44.641	8.02768	112.195	63.464	11.722	3929.08	13.375
background	707812	2.49016e+06	1368.21	1176	0	42.2173	79.2513	171.749	35.1037	4.20737	553.798	25.7926	4.82761	3872.91	9
background	756005	2.49112e+06	1397.18	1054	0	58.4811	23.501	73.2316	77.4137	10.9445	113.698	38.159	10.1998	3014.96	5.125
background	744412	2.47537e+06	4010.59	783	25.998	100.172	35.3459	53.6579	66.5367	10.4361	116.236	29.5425	4.1555	15771.3	4.75
background	694870	2.4909e+06	3542.03	1465	0	70.8335	88.7175	107.688	70.5865	10.582	1626.55	0	0	13386.1	5.5
background	700953	2.49288e+06	2430.74	1435	0	16.3017	96.0539	236.809	12.2016	1.24018	1157.76	0.589612	0.0572711	11038.6	7.5
background	758195	2.48197e+06	1127.7	797	639.648	26.7889	11.7055	402.279	31.2094	3.89107	137.833	65.8629	9.30037	6931.62	8.75
background	721812	2.4723e+06	1586.6	1084	0	72.5502	66.1055	216.727	37.2257	4.54107	584.728	23.8798	4.62333	20685.8	10.75
background	670518	2.48319e+06	2219.39	1227	0	114.126	37.1441	94.3075	128.847	30.1312	193.642	36.8412	7.89476	9609.46	4.25
background	689780	2.49987e+06	1504.79	1531	35.9408	109.167	35.9201	0	130.968	19.3509	191.845	25.7236	4.02168	13308.2	13.75
background	691282	2.50198e+06	403.609	1440	145.246	67.7622	16.727	124.224	73.3772	11.5815	110.291	91.5404	16.7935	14466	7.75
background	687796	2.49201e+06	1933.31	1353	6.22303	80.8017	78.3931	23.777	90.6469	15.1384	98.8395	10.986	1.19459	10434	6
background	692297	2.47315e+06	1506.29	1039	74.6659	78.9433	43.8975	67.8159	63.7813	11.0427	0	93.1108	21.2981	7059.44	3
background	712477	2.48451e+06	697.782	874	1094.5	7.42167	1.33722	1189.36	2.67851	0.246201	17.1973	99.5553	39.3645	5876.1	1.625
background	750884	2.47981e+06	3249.02	1175	14.3424	138.522	47.5752	74.9039	152.125	24.7735	891.268	6.10505	0.865239	11582.5	12.875
background	744625	2.50098e+06	1381.96	1228	0	37.1584	82.6531	101.112	16.9232	1.8029	616.402	22.351	3.37862	7793.13	7.125
background	696833	2.48972e+06	2382.12	1403	0	70.8483	77.4867	107.688	72.5956	9.54542	509.179	2.80433	0.305927	14229.2	4.875
background	760012	2.49084e+06	2126.41	937	213.033	54.5343	25.915	201.626	77.6512	11.8539	6.22303	59.8402	10.62	2758.04	6.5
background	662627	2.47992e+06	3078.33	734	882.041	16.6131	5.0776	1361.22	1.01976	0.101976	244.387	25.4175	4.84298	9247.01	11.125
background	720529	2.4786e+06	2647.66	1102	0	17.498	97.2616	270.706	14.341	1.53875	1383.22	0.906281	0.126597	14694.1	13.125
background	722488	2.47817e+06	4260.63	1267	0	37.4451	87.0996	207.663	40.804	5.0337	501.642	8.91018	1.2734	16256.2	6.5
background	721264	2.48709e+06	4473.62	1352	0	5.58636	99.0816	849.245	5.1493	0.60031	2101.18	0	0	10103.6	1.75
background	721346	2.48417e+06	2513.21	1251	0	5.3886	99.2929	337.398	4.62255	0.598387	1544.36	0	0	11451.6	7
background	713836	2.483e+06	483.735	881	137.751	43.1551	16.5641	122.735	34.849	4.44209	20.9221	88.873	36.8574	7632.04	2.375
background	755157	2.48769e+06	3047.77	1068	199.543	21.3015	4.52775	46.9286	26.5808	3.29667	46.4878	79.1664	13.7782	3131.66	4
background	752793	2.50271e+06	1127.3	1036	0	52.7553	79.226	67.2536	35.966	4.03999	402.462	29.8454	6.2146	1204.87	1.875
background	722343	2.47896e+06	3519.73	1248	0	36.0513	85.7491	394.687	40.3782	4.63124	492.27	13.1719	2.05226	15578.8	6.875
background	677122	2.49323e+06	2022.72	1077	6.22303	124.933	35.3132	23.777	159.278	47.0326	283.496	41.8552	6.82804	9783.73	4.75
background	752418	2.48554e+06	2117.29	1045	65.8652	55.5568	12.1333	0	74.4331	10.1605	141.013	88.6331	18.6685	6554.71	1.75
background	719658	2.47713e+06	1717.35	1104	0	59.7614	76.4603	107.018	53.6667	7.2025	661.966	23.4208	3.14159	15424.7	6.25
background	669547	2.48502e+06	699.714	1182	42.6862	84.5698	19.1665	9.43457	136.097	32.2269	33.0859	79.2885	22.9211	7765.6	5.125
background	731010	2.48057e+06	94.8683	1157	0	74.3132	37.5215	46.9201	100.73	12.2713	71.6783	91.1213	18.6194	10534.4	6.5
background	741094	2.47653e+06	4467.89	1186	84.4461	85.2271	59.9881	81.2394	69.0809	7.74758	50.1803	25.8458	3.43764	13405.3	6.5
background	712045	2.47493e+06	2871.24	1104	0	46.4958	90.1919	46.4878	50.4067	7.63963	137.833	3.87552	0.462748	12930.3	3.75
background	721795	2.47203e+06	1507.48	1171	0	72.0465	62.7622	50.9221	38.8183	4.93796	805.177	27.9458	5.34397	20907	4.25
background	746012	2.47879e+06	977.19	1242	73.4735	34.7827	8.09684	42.6862	107.25	18.1278	80.7722	104.653	27.144	13845.7	8.375
background	760682	2.47808e+06	2352.28	952	6.22303	53.9832	20.6281	84.4461	32.5432	4.37475	73.2316	96.655	18.7386	11147.1	10.5
background	715551	2.47533e+06	3296.86	1007	0	63.8546	65.5192	163.186	72.4014	9.72568	200.922	42.9463	6.81187	15491.2	7.375
background	755943	2.48178e+06	2340.19	987	0	64.5944	67.9676	118.533	60.9813	7.7699	760.564	19.7044	2.65207	7442.42	3
background	730069	2.47533e+06	5346.4	1000	0	16.8143	97.9097	220.827	14.4818	1.77447	3107.67	0	0	15549.9	11
background	681508	2.49645e+06	1866.04	1177	0	107.871	35.9712	35.9408	127.872	37.8021	113.698	16.8933	2.7221	8049.06	6.5
background	720707	2.47959e+06	2308.25	1228	0	18.5134	94.2741	302.197	16.5762	1.87989	1158.69	6.73429	0.925052	14031.7	2.875
background	681719	2.4927e+06	2566.89	1091	6.22303	139.815	33.3206	23.777	159.847	60.0655	241.879	13.0434	2.07836	11172.1	5.125
background	715544	2.48565e+06	283.019	863	1301.34	0.339919	0.0254939	1336.95	0.512821	0.0490645	6.22303	90.8768	61.7614	6072.83	1.75
background	720814	2.47534e+06	2030.49	1292	0	47.0612	90.1602	82.2492	36.3976	4.56339	1145.11	4.89012	0.517583	17529.3	4.625
background	686499	2.48921e+06	458.912	1123	128.681	99.5875	43.6922	12.8027	119.085	24.9004	44.3424	60.2805	15.7632	7409.27	3.875
background	734927	2.47513e+06	6623.48	986	15.6576	94.9397	68.8755	14.3424	70.5394	11.0048	343.112	22.6198	3.53999	14272.2	5
background	685527	2.49178e+06	1574.07	1148	6.5797	85.3999	36.7844	25.998	105.118	19.7936	78.4613	65.3477	23.5172	9830.21	5.375
background	686088	2.47885e+06	1600.16	944	146.991	32.9933	24.5011	128.953	15.0065	1.47517	16.8401	85.1045	32.4558	3342.81	4.25
background	739750	2.48569e+06	1983.63	1205	146.54	85.8189	47.9171	25.998	116.823	22.0776	33.0859	47.8975	10.7387	4549.43	0.875
background	747809	2.48104e+06	2694.33	1069	33.0859	104.565	35.7483	25.998	132.234	20.0929	262.599	41.8099	7.24845	12900.9	6.75
background	700303	2.48636e+06	3739.55	1368	0	35.3845	94.5683	306.184	34.2937	5.07075	2053.94	0	0	11403.3	3.125
background	686704	2.49091e+06	1263.21	1140	52.1046	59.7802	46.2316	0	77.4505	12.1432	122.551	69.9952	24.9502	9119.41	6
background	736566	2.4795e+06	3053.08	1254	159.966	69.6853	60.3305	107.504	68.6463	9.42746	141.013	14.4078	2.26672	9786.62	17.25
background	757191	2.49124e+06	502.892	888	190.152	53.1302	19.8294	145.926	77.462	11.2871	67.7763	67.7868	21.8876	2486.2	7.5
background	702209	2.48265e+06	2808.17	1374	0	36.0025	79.0235	332.348	51.543	7.46847	381.294	18.1827	2.55215	8222.68	8.125
background	720269	2.48677e+06	3512.95	1311	0	17.8851	92.3224	107.018	14.1844	1.66459	1076.38	3.40232	0.448105	9281.59	15.75
background	686913	2.48777e+06	1913.66	1419	20.5654	118.195	65.7074	9.43457	114.194	21.7058	970.867	9.86163	1.51905	6128.96	7.125
background	717170	2.47321e+06	2376.26	1009	0	33.1068	65.5231	152.797	23.1184	2.92567	429.727	50.7683	10.7129	17988.2	6.25
background	669461	2.48294e+06	2526.06	1031	71.7625	96.832	28.7301	115.085	101.614	16.9246	247.701	45.039	8.48835	8975.22	17.875
background	722218	2.48308e+06	2229.91	1213	0	10.0089	96.0847	709.992	11.7598	1.33212	1155.88	4.96664	1.1846	12773.2	6.75
background	740637	2.47998e+06	1410.32	1125	69.0779	68.3272	41.6774	65.8652	95.705	12.649	86.8112	65.634	16.3948	10005.3	10.5
background	720594	2.48299e+06	1164.99	1141	0	40.7458	79.4977	306.091	42.1656	5.09519	347.438	26.6488	6.32703	11531.3	12.625
background	720636	2.48174e+06	323.11	1097	23.4203	59.9433	72.0592	20.9221	61.1004	7.35413	56.9858	34.9035	6.82435	12412.8	9.125
background	676677	2.48694e+06	4290.1	975	14.3424	144.195	43.0028	15.6576	154.597	34.6021	35.4325	58.9035	13.8711	9595.36	0.375
background	749094	2.47677e+06	1032.28	957	82.2492	71.0409	29.1674	355.339	37.3915	5.3484	39.4346	66.8781	12.4843	15084.6	10.75
background	746297	2.49226e+06	3515.51	1150	0	72.0228	79.5895	42.6862	56.5367	6.69963	506.106	11.0474	1.41491	9829.02	9.625
background	746594	2.50085e+06	323.11	963	73.8881	57.6548	20.9405	99.0779	37.1007	4.97245	9.43457	135.793	30.3437	5834.6	4.375
background	696080	2.49057e+06	3055	1434	23.777	83.6624	76.3265	6.22303	91.3669	13.2775	1112.46	1.78458	0.191205	14100.8	6.625
background	707364	2.49006e+06	1761.85	1235	0	40.4652	82.3189	394.201	39.2731	4.9496	532.599	22.1701	3.89465	4328.43	2.375
background	697954	2.48452e+06	1261.43	1353	0	65.4312	75.2934	130.483	78.1629	11.3527	788.501	22.3791	7.27603	9581.7	2
background	731281	2.48322e+06	517.88	1101	76.8468	53.909	19.1716	32.7254	115.81	17.3357	81.2394	124.951	32.2753	8298.95	11
background	722963	2.47561e+06	4044.77	1250	0	37.4855	87.2335	199.543	46.6679	6.84657	434.882	9.93718	1.34627	18529.1	6.25
background	716555	2.48599e+06	906.973	919	424.944	14.2886	5.93689	415.235	14.2317	1.588	53.217	94.5658	34.1165	6502.46	3.5
background	693730	2.48275e+06	1994.49	1114	16.8401	163.098	57.3174	14.3424	184.082	34.7207	200.565	18.6778	2.57043	8884.31	2.75
background	709169	2.48401e+06	1749.29	954	39.0779	63.7713	37.7846	9.0779	48.2363	4.9642	26.5024	58.8479	10.2701	6785.31	6
background	745003	2.4769e+06	2492.89	1245	6.22303	119.6	42.9811	26.5024	142.122	25.3345	201.626	14.3919	1.7659	14761.2	9
background	686723	2.4874e+06	2253.2	1270	43.703	123.266	58.6427	32.5777	123.256	23.5738	1071.97	11.1897	1.34927	5730.08	6.75
background	748292	2.47881e+06	1218.24	1209	107.504	51.0732	9.57978	66.897	88.436	12.9716	0	125.765	30.3301	14045.4	2.875
background	749713	2.47637e+06	1739.48	797	16.8401	61.8794	38.4804	69.0779	29.3273	3.71076	174.111	47.45	8.17026	15043.5	11.875
background	745223	2.48369e+06	5464.45	1645	38.9484	63.5818	81.6231	20.9221	70.2752	9.45807	1292.51	0.642562	0.0481922	9984.73	3.25
background	748988	2.47795e+06	624.26	1058	26.5024	51.7976	8.88964	80.9221	66.6858	9.59169	20.5654	104.737	20.8333	14193.1	7.5
background	686648	2.48426e+06	2458.17	1159	6.22303	97.711	48.0661	26.5024	99.0255	21.1205	279.105	49.5896	7.64349	2886.4	12.625
background	712196	2.48212e+06	1423.02	957	38.8319	45.4983	19.7129	63.3858	48.9206	6.14562	112.587	74.1061	13.3097	8205.86	6.125
background	680823	2.4884e+06	2308.25	999	112.587	118.048	21.9851	6.22303	145.669	48.9745	26.5024	79.0561	18.6557	7606.76	2.5
background	723760	2.48034e+06	3746.64	1372	0	40.0486	88.5782	218.405	44.3323	5.44174	457.471	7.31682	1.18804	15683.4	2.75
background	726413	2.4818e+06	4167.73	1290	0	33.3048	92.1578	98.8395	38.5815	4.80133	781.12	6.65512	1.53701	12910.5	8.5
background	717191	2.47992e+06	1209.34	872	355.339	60.2454	31.0952	415.235	62.6904	9.18659	121.814	99.246	21.5892	11783	6.875
background	728483	2.47745e+06	3978.37	1325	0	19.3615	91.5872	202.049	23.0702	2.7019	852.026	12.6177	2.30222	14535.6	6.625
background	713074	2.47864e+06	3159.7	1306	0	1.15418	99.8865	487.781	1.17354	0.11351	1750.5	0	0	11751.3	11.875
background	668120	2.48079e+06	636.396	1289	65.8652	40.8116	6.65112	45.2563	95.5263	15.0629	9.43457	112.756	34.4282	9817.02	3.375
background	755115	2.48221e+06	2068.26	1298	0	78.4131	67.2445	157.196	73.4239	9.01669	688.427	14.12	1.86867	7295.49	14.625
background	712384	2.47554e+06	3230.68	1186	0	32.5555	93.181	501.192	34.4902	5.37864	680.565	2.46441	0.305927	13269.8	5.375
background	709342	2.47704e+06	942.019	1203	0	74.7158	81.5215	86.2798	85.4906	11.3324	351.801	18.1216	3.2622	10425.6	4.25
background	721814	2.47088e+06	1822.36	1026	0	76.8884	56.2718	125.127	42.6257	5.71893	586.208	31.2775	5.75671	21925.6	4.875
background	687002	2.49765e+06	577.062	1189	45.2563	125.543	40.3064	0	158.94	38.4782	273.437	43.4573	10.6772	11474.2	3.375
background	706144	2.48857e+06	1659.52	1210	0	38.0413	89.8298	244.751	35.4572	3.84308	521.296	7.24208	1.03663	5816.36	5.5
background	696616	2.48429e+06	800.5	1182	130.399	81.5612	61.4117	37.4056	101.057	17.0507	62.2272	38.2642	12.338	9598.59	3.625
background	754190	2.49074e+06	2100.86	977	383.465	15.322	2.03051	477.177	21.5757	2.53162	12.8027	77.784	11.8578	4253.76	3.25
background	675242	2.48926e+06	2617.06	1144	59.8809	149.522	47.8768	0	163.173	47.748	354.837	19.7108	2.43955	12102.1	3.75
background	683749	2.49566e+06	2787.42	1369	26.5024	140.243	50.0804	6.22303	152.532	45.0527	341.646	2.11423	0.20252	10081.3	6
background	747997	2.49238e+06	2448.45	1126	0	68.5324	79.956	96.3851	72.2586	11.1361	293.912	12.506	2.28625	10171.4	2.375
background	751582	2.49062e+06	513.517	961	6.22303	36.705	31.4243	26.5024	67.826	9.49611	102.572	90.2556	15.577	6672.83	8.125
background	732067	2.47795e+06	2915.1	1400	0	44.4723	83.9475	189.31	39.8535	4.17401	385.853	13.712	2.35312	12337.6	7.125
background	737593	2.47717e+06	3917.96	1005	0	103.333	64.6229	102.572	85.5232	12.177	434.688	23.5368	3.56411	12108	10.375
background	690194	2.49684e+06	1530	1362	0	88.1177	77.7758	94.1625	93.375	13.7661	381.294	6.20887	0.873457	14711	8.25
background	715597	2.48082e+06	1594.24	853	41.2439	60.8884	41.3509	0	63.2016	10.0453	53.6579	89.0092	21.7733	10290	3.625
background	725716	2.48078e+06	5193.12	1346	0	26.7599	96.0477	231.156	28.4721	3.51404	1850.62	0	0	14070.1	8.125
background	737905	2.48361e+06	2223.24	1172	0	102.702	56.4659	53.0312	142.732	26.6043	151.698	36.6467	7.19158	5750.7	4.25
background	729688	2.47804e+06	2831.15	1256	0	33.4612	75.8954	147.336	37.2004	3.71091	402.279	35.761	5.67771	13364	9.125
background	671881	2.48422e+06	1092.02	1202	79.9304	92.9761	24.0587	0	143.302	54.6487	247.057	58.7195	16.2873	10151.9	5.25
background	684374	2.47734e+06	660.681	904	880.077	8.43242	2.615	408.129	4.92882	0.544186	9.43457	155.024	45.1764	4677.88	1.375
background	703145	2.48591e+06	2497.22	1366	0	14.7011	95.5808	454.788	14.7371	1.98671	1148.09	3.15333	0.64008	9620.32	7.75
background	689124	2.48101e+06	3260.21	1228	0	77.0059	81.6205	254.948	83.4615	14.6769	538.389	3.39919	0.305927	4337.57	8
background	721143	2.47406e+06	1640.15	1121	0	53.1584	77.9004	202.456	38.8333	4.96511	645.01	25.5128	4.7852	18806.7	9.875
background	686595	2.47312e+06	1368.21	1011	0	78.7895	55.4419	91.068	36.7038	4.44014	118.533	83.4385	17.6478	9013.69	6.75
background	747941	2.50177e+06	381.838	913	260.565	59.4024	20.2214	172.725	52.958	7.86016	20.9221	139.223	37.6277	4444.96	2.75
background	743578	2.49573e+06	4362.5	1417	0	38.4219	93.8386	53.6579	24.2213	2.99663	1552.95	0	0	9249.83	11.875
background	760265	2.4877e+06	674.166	907	411.33	53.889	37.4736	220.485	49.6933	7.35072	56.6766	58.9506	16.8058	2523.57	7.625
background	710395	2.47987e+06	3965.9	1086	0	18.5889	89.6091	353.005	19.5165	2.30051	748.893	7.83126	1.01251	10519.4	10.125
background	684287	2.492e+06	1692.01	1208	6.22303	130.648	40.1086	26.5024	151.109	37.8228	479.977	35.8818	8.47084	10037.9	7.625
background	696474	2.49648e+06	2329.98	1382	0	111.601	72.2448	90.5796	109.014	15.1099	348.447	9.55587	1.32006	16406.3	4.625
background	687939	2.48817e+06	2018.04	1401	0	80.9331	82.4853	132.995	80.5392	14.1006	1270.53	3.71697	0.649538	6896.09	6.25
background	745325	2.48664e+06	5588.14	1537	0	28.6434	94.707	271.373	26.2946	3.35544	2679.95	0	0	8776.47	9.375
background	704335	2.48364e+06	488.365	1166	9.43457	63.857	52.9709	33.0859	79.4049	10.5984	112.12	57.0208	11.5232	9938.74	12.625
background	712793	2.4725e+06	3338.64	1141	0	34.9711	94.1644	229.623	36.769	4.8222	667.245	2.00426	0.201307	13910.2	8.75
background	719651	2.47943e+06	2377.39	1173	0	30.5005	93.5973	150.164	31.0963	3.9468	963.964	5.84774	1.00393	13500.8	9.875
background	760367	2.48295e+06	212.132	859	429.925	17.5887	3.03666	254.948	33.5454	5.76387	84.7186	112.655	18.6651	6412.21	5.375
background	668345	2.48548e+06	1833.93	1074	113.698	64.0688	14.9921	179.336	68.0831	12.8221	72.8204	68.2366	13.5168	6473.89	6.875
background	733711	2.4773e+06	4137.83	1090	0	27.1318	95.6792	139.789	27.0634	3.66966	1425.74	0.254939	0.0254939	12400.7	2.875
background	711122	2.48442e+06	607.454	997	0	35.7271	12.1348	65.8652	23.6587	2.52237	91.068	91.7725	19.1053	5937.42	7.125
background	688167	2.4943e+06	1485.53	1222	32.7254	95.7576	58.5337	0	124.171	18.9248	311.094	43.2609	9.24234	12756.2	2.5
background	688530	2.48162e+06	2860.24	1463	0	62.2597	89.4814	117.545	59.5552	9.45776	1342.49	0.254939	0.0254939	3647.81	1.75
background	743497	2.47991e+06	3699.26	1383	6.5797	76.1872	74.069	56.6766	86.9708	11.8309	1041.33	7.51616	0.870427	11435.7	7.875
background	698552	2.48782e+06	2229.91	1418	0	91.317	69.7696	36.223	92.1557	13.69	100.497	5.48733	0.754281	12822.7	2.875
background	682427	2.50048e+06	2409.73	1244	69.5105	133.374	32.4979	84.4461	197.812	45.6992	170.528	36.1787	6.54336	6122.65	14.625
background	760206	2.48873e+06	234.307	865	131.46	58.3482	22.7203	279.078	62.1369	9.18425	6.5797	71.4516	18.2978	2197.38	4.375
background	732337	2.47555e+06	5241.68	1151	0	38.0954	92.6752	62.4794	23.6907	3.20027	1386.34	1.09463	0.138701	14457.9	9.25
background	680973	2.48328e+06	1721.54	944	139.339	3.85356	0.487332	99.9165	9.49016	1.26479	9.0779	124.968	53.1067	4136.3	3.375
background	673856	2.49125e+06	362.491	1137	65.3874	88.9128	19.53	6.5797	128.343	32.4845	53.217	97.913	26.4334	11061.2	2.5
background	683276	2.49986e+06	1447.79	1243	68.0488	121.048	29.0889	20.9221	192.04	42.5994	65.3608	57.3778	9.25607	7151.15	8.875
background	689899	2.49823e+06	2310.19	1471	0	112.842	65.9136	96.3851	121.36	18.6806	524.188	8.68045	1.37735	13894.4	3
background	675681	2.49342e+06	1600.16	1177	0	114.691	28.8198	46.9286	156.613	43.1326	333.924	62.1443	10.5624	9671.03	6.5
background	742147	2.48419e+06	4488.79	1456	0	72.246	84.2576	71.0944	75.8078	13.14	1281.5	7.15002	1.12274	7276.9	10.125
background	720829	2.47872e+06	2970.61	1062	0	14.4558	98.0417	499.918	11.5613	1.20623	1705.83	0	0	14782.2	2.25
background	737667	2.47912e+06	2317	1116	39.0779	79.0884	43.7823	65.3608	87.6115	11.9237	189.323	40.9483	7.88396	10165.5	9.125
background	757967	2.48492e+06	1288.6	958	110.306	47.145	29.873	73.2316	53.4591	7.5668	262.817	33.1172	4.40447	3990.45	7.375
background	713715	2.47833e+06	2623.93	1242	0	2.53275	99.5939	204.799	1.22662	0.114164	1480.37	0.134137	0.0201206	12172.2	6
background	749585	2.48204e+06	4416.02	1729	20.5654	94.2555	59.3637	65.5288	77.7646	11.1588	1177.13	0.254939	0.0254939	10898.1	17.5
background	759727	2.4808e+06	576.281	992	86.7444	48.8679	11.7182	53.6579	51.3337	7.08195	107.504	78.3331	12.0881	8278.53	7.375
background	750480	2.50352e+06	569.21	959	39.0779	62.1283	38.7742	2.85487	61.1905	9.90652	33.0859	97.2196	21.0945	2736.59	3.75
background	722862	2.48449e+06	3649.66	1476	0	20.3491	97.7461	42.4772	20.2339	2.2539	2576.06	0	0	12613	7.125
background	675132	2.486e+06	3056.03	997	23.777	151.509	39.69	6.22303	174.475	53.862	113.698	22.297	2.83901	10546.2	2.375
background	673594	2.48238e+06	60	1241	147.838	125.022	38.7658	125.988	155.452	41.2576	25.998	47.819	8.54953	11316.7	4.375
background	740849	2.4794e+06	1913.43	1156	0	81.9928	47.3123	46.4878	111.169	15.1267	313.266	49.8292	8.64885	10612.6	7
background	681446	2.48309e+06	1392.01	917	614.182	0.868436	0.0665306	573.272	3.1289	0.336643	17.1973	122.449	55.0697	3624.17	1.125
background	748656	2.49422e+06	1389.75	1018	35.5803	117.384	51.7291	2.85487	126.488	21.8709	33.0859	28.5865	5.16613	8237.77	6.25
background	752454	2.49756e+06	1906.83	976	20.9221	94.388	27.927	128.953	53.937	8.68251	174.111	76.267	13.9764	4020.45	6
background	687255	2.47321e+06	993.177	980	6.5797	78.2188	44.1251	25.998	38.4677	5.11551	55.8861	101.83	22.4432	9103.9	4
background	666246	2.48165e+06	1560.29	1157	47.0678	38.7308	6.2286	110.922	37.0943	5.22307	163.512	77.7064	15.4466	8181.86	12.5
background	703553	2.48901e+06	961.873	1128	0	47.0101	82.3744	36.223	51.2586	5.81818	94.3075	16.5958	2.75157	8236.46	4.75
background	709565	2.47605e+06	364.966	1199	94.3075	86.7996	69.8585	41.8033	106.148	15.6323	33.0859	35.904	7.03998	10489.7	2.25
background	689469	2.48176e+06	3806.22	1254	0	86.2763	77.616	50.5654	97.1734	19.703	746.796	2.6381	0.223351	4594.8	4.625
background	688077	2.48766e+06	2278.82	1433	0	79.0572	81.6898	73.3983	78.4378	14.616	1237.8	4.41915	0.87542	6500.87	0.5
background	732668	2.47589e+06	5031.6	1254	0	37.0083	92.5391	118.533	31.7062	4.50996	1315.87	1.50999	0.203648	14041.8	8.625
background	748814	2.48162e+06	3647.81	1495	56.8855	114.846	49.3202	6.5797	124.282	19.0946	569.837	2.77116	0.287645	11746	6.875
background	711525	2.47229e+06	2118.35	1083	0	47.8338	92.0917	113.399	49.2451	6.82963	869.655	1.98332	0.196237	12716.5	3
background	696977	2.49223e+06	1592.55	1630	35.4325	105.972	42.8365	16.8401	91.9016	11.0755	170.525	8.91272	1.12999	14824.9	7
background	750156	2.47913e+06	2250.2	979	23.4203	116.402	33.9751	6.5797	122.44	19.8896	270.706	34.8713	5.89607	12565.8	6.75
background	728939	2.47575e+06	5247.86	1113	0	8.08294	98.9918	56.8855	8.25037	0.982692	2587.26	0	0	15723.3	5.375
background	754300	2.49311e+06	1739.48	800	196.65	42.3617	10.3792	351.46	49.2804	6.64346	293.808	53.8082	7.27859	5610.56	20
background	734798	2.48128e+06	3174.05	1081	9.0779	55.6594	63.8816	20.9221	71.4611	10.1076	122.735	42.1929	7.87826	8259.38	1.875
background	750400	2.49746e+06	2561.27	1106	254.686	86.6592	35.1359	231.926	57.2767	10.3025	44.8154	55.2302	10.0854	4562.07	9.875
background	685057	2.47382e+06	1041.39	905	95.606	72.3367	48.8051	26.5024	52.7018	6.91406	6.22303	82.2718	25.8632	8161.98	1.875
background	681458	2.49039e+06	2948.1	1065	65.3874	153.658	38.2324	9.0779	176.443	52.5343	20.9221	26.418	3.84948	9069.53	4.625
background	694661	2.49272e+06	3326.62	1477	0	110.753	73.5456	35.9408	101.633	16.414	738.555	2.54939	0.586361	14525.7	6.25
background	680376	2.49976e+06	2254	1097	23.4203	118.672	29.0515	9.43457	155.696	32.3086	33.0859	80.4239	17.5115	4798.88	5.375
background	745331	2.4862e+06	5767.03	1541	0	24.8554	95.5135	205.226	21.0404	2.53082	2675.05	0	0	8940	4.625
background	661807	2.48043e+06	2906.91	629	406.824	24.4202	5.93506	837.21	3.14425	0.331421	363.205	25.8488	4.83537	8808.05	23.25
background	753245	2.47994e+06	4984.15	1455	107.688	83.2796	62.3409	43.3464	99.1147	16.7499	770.305	1.86956	0.229446	10173.5	13.25
background	745416	2.5009e+06	807.775	1160	0	51.0572	58.1717	73.8881	26.05	2.88193	135.666	73.2221	13.7184	6991.22	7.75
background	693810	2.4848e+06	2232.13	1131	9.0779	115.959	63.5886	20.9221	137.639	23.8316	150.164	28.8795	6.26368	9345.61	5.75
background	755887	2.49124e+06	1517.89	1024	0	57.302	22.8026	105.508	77.1349	10.9379	178.801	37.9449	10.1598	3164.25	6.625
background	742819	2.4998e+06	3524.33	1424	0	88.0165	66.7004	48.1026	60.2192	6.65852	441.278	18.7951	3.06285	9732.31	11.25
background	738528	2.48325e+06	2686.8	1156	6.22303	99.403	59.5262	23.777	139.121	25.5175	122.551	38.3059	7.00718	6236.1	2
background	696270	2.47583e+06	2137.59	1042	111.795	104.773	53.7306	113.399	107.277	16.9059	6.22303	66.5488	15.9063	2962.87	5
background	688588	2.48869e+06	1637.68	1325	0	72.2584	64.5006	260.943	85.9904	19.1043	463.132	29.2563	8.67367	7666.45	6.75
background	719913	2.4712e+06	766.616	865	44.8154	63.1796	18.96	107.504	33.6674	4.0993	25.998	103.281	20.1014	20802.9	5.375
background	746509	2.48108e+06	2613.96	1278	205.226	82.7157	29.9341	175.96	120.467	16.845	20.9221	59.1965	11.3214	12596.1	5.125
background	741809	2.48417e+06	4252.07	1401	0	76.5926	84.2877	102.171	78.4577	13.1447	1223.96	4.61273	0.552991	7044.83	4.25
background	689742	2.49114e+06	513.517	1187	172.725	72.9832	44.3833	84.4461	110.069	19.2012	0	67.5674	18.7428	10360.6	2.75
background	681593	2.49624e+06	2066.52	1212	56.6766	116.407	38.2897	6.22303	138.204	41.6346	131.092	13.104	1.8459	8272.61	3.75
background	742591	2.48528e+06	4076.14	1358	0	57.0239	89.7337	115.085	57.0203	8.79871	1377.82	1.18972	0.114723	6908.67	8
background	720805	2.47093e+06	1060.66	813	53.217	73.8102	33.014	265.085	40.3508	5.11468	20.5654	77.5219	14.9874	21418.7	3.125
background	710106	2.4803e+06	3624.91	1081	0	28.8599	81.5822	283.493	28.879	3.44011	324.973	12.8034	1.56613	10140.7	7.125
background	718808	2.47868e+06	1260.36	990	0	62.0784	67.7627	127.423	60.7682	8.0048	378.287	49.8207	9.35684	13655.4	13
background	753422	2.49262e+06	1950.23	887	693.364	5.20485	0.586552	164.474	9.89874	1.07271	56.9858	82.7885	10.6795	5931.51	7.875
background	751851	2.49057e+06	268.328	911	80.4671	29.6613	25.82	26.5024	60.1531	8.38008	35.4325	105.273	17.4041	6396.48	4.875
background	665220	2.48427e+06	1529.71	1022	44.8154	61.3111	13.1984	96.6863	22.1344	2.44061	70.2828	56.1194	10.4482	5370.33	6.75
background	747206	2.4782e+06	403.609	1142	362.566	34.6096	10.4156	146.991	84.5576	13.2849	0	116.453	34.9953	15093.5	1.375
background	661751	2.4841e+06	1968.15	604	841.983	14.8428	4.26111	1044.06	2.32146	0.281798	107.522	23.598	3.40417	5187.92	1.625
background	709623	2.47336e+06	647.611	1086	131.852	67.9293	52.6334	96.3851	89.3078	12.3676	0	73.145	19.3132	10628.9	1.25
background	716783	2.4706e+06	3729.3	1141	0	5.93864	99.4363	535.221	5.55165	0.525422	1864.04	0	0	18212	7.125
background	712994	2.47191e+06	3638.3	1106	0	36.3802	95.1453	105.976	36.7523	4.82641	658.211	0.16996	0.012747	14236.1	6.5
background	726148	2.47474e+06	6506.96	1457	0	5.41021	99.1895	73.2316	5.05428	0.548423	1946.57	0	0	18096.1	11
background	724508	2.4769e+06	6044.01	1365	0	65.0377	75.9086	213.239	74.865	10.4333	291.408	15.1165	1.91117	17522.2	7.875
background	689081	2.49236e+06	942.019	1241	0	76.5664	48.0294	50.5654	114.883	19.24	313.23	62.06	16.1025	11197.5	3.125
background	700213	2.48896e+06	1442.5	1173	0	56.6108	72.0302	80.5654	59.3497	6.86716	118.066	27.8293	7.63144	11542.8	10
background	726282	2.48154e+06	4387.9	1228	0	30.4485	92.9859	288.173	35.3112	4.29459	993.239	5.38794	1.40024	13165.5	1.125
background	684743	2.48843e+06	1130.88	1038	68.5411	86.8496	18.2917	0	110.54	22.6888	224.608	73.3622	18.0606	6451.74	4.25
background	748382	2.50075e+06	1019.12	1015	56.6766	88.9629	32.2721	125.843	50.2031	6.78522	126.086	81.2002	20.1701	4100.79	6.25
background	704797	2.47858e+06	2102.78	1249	23.777	63.8183	66.0524	111.077	73.8182	7.8716	160.287	48.4577	8.4024	6725.69	6.625
background	687437	2.47608e+06	637.809	951	26.5024	93.2134	36.7899	120.304	81.9831	12.6742	12.8027	98.2291	22.9509	6436.66	5.875
background	695181	2.48638e+06	2070.87	1159	0	56.3566	91.5349	226.722	58.3301	7.73718	887.595	0.347183	0.036004	11183.4	5.625
background	746921	2.49224e+06	3301.91	1257	0	68.6159	81.9463	96.5042	59.9018	7.76773	480.318	9.08301	1.13457	10422.1	11.625
background	707873	2.48169e+06	2131.9	1217	0	37.5453	90.7295	149.104	31.749	3.43733	940.542	6.41547	0.994264	9442.76	6.5
background	746121	2.49458e+06	1973.85	1211	0	36.6228	91.4458	113.399	32.186	3.76148	524.666	2.36958	0.309595	9390.05	8.625
background	753395	2.48686e+06	1822.36	858	538.347	1.28073	0.117556	475.504	7.15448	0.778778	0	185.735	40.2747	5077.8	3.75
background	748182	2.50256e+06	323.11	891	206.463	62.1311	20.39	225.692	63.1435	9.44687	0	142.653	37.8408	4315.1	3.375
background	722729	2.47218e+06	2448.45	1167	0	64.0824	86.3153	227.341	40.8149	5.79549	1253.67	1.34284	0.167227	21243.9	6.5
background	748989	2.49775e+06	1120.89	1004	0	66.3832	37.2427	383.571	44.9621	6.07175	364.162	68.5154	13.1305	5099.82	10.625
background	723204	2.4845e+06	3884.86	1493	0	23.8802	97.2938	42.6862	23.8754	2.70622	2333.22	0	0	12906.7	4.875
background	688882	2.46909e+06	1537.92	1076	14.3424	32.7772	85.7582	16.8401	24.3548	2.76609	290.81	22.6986	6.10442	11829.5	2.875
background	724933	2.48054e+06	4776.03	1352	0	26.7903	95.7162	42.5205	28.5592	3.70094	1397.72	0.393369	0.0422497	14839.6	5.5
background	707504	2.49438e+06	3295.77	1072	0	64.4493	52.1715	141.013	52.5384	5.81244	271.296	49.3994	9.47474	5813.04	4.125
background	760010	2.48745e+06	711.196	927	84.7186	53.6327	43.1763	141.533	48.2901	7.27513	121.814	51.9217	15.6881	2466.03	8.125
background	688730	2.4952e+06	1957.6	1246	9.43457	104.138	59.7872	20.5654	132.432	20.7217	80.6531	36.934	7.67929	13747.2	5.375
background	730968	2.47935e+06	1261.43	1142	0	78.9587	54.2009	61.975	81.7663	8.72951	251.328	55.8851	8.9293	11586.4	9.375
background	683813	2.48644e+06	819.39	899	1032.7	4.08456	0.790208	976.094	8.19114	0.95844	0	113.167	59.0289	4598.62	0.75
background	741138	2.47979e+06	1945.38	1193	0	71.9463	56.0356	56.8855	92.7068	12.1549	407.732	42.6418	9.13172	10368.7	7.75
background	687862	2.49482e+06	1894.76	1266	0	96.8399	58.911	39.4346	125.166	19.874	309.874	41.6464	8.75139	13179	3.125
background	676126	2.48878e+06	3313.61	1057	0	156.86	46.9034	42.5205	168.315	45.4371	139.339	33.2742	4.81443	11095.7	7.375
background	718817	2.48103e+06	1745.42	944	0	55.4411	81.7332	107.504	53.7284	6.68734	196.223	13.4334	1.96971	11724.7	1.125
background	661481	2.48159e+06	2256.39	852	252.851	28.0835	5.70432	715.583	4.58518	0.503226	42.4772	36.1735	6.63257	7707.37	8.75
background	676483	2.48854e+06	3234.44	1008	0	155.285	43.6287	78.4613	166.363	43.1853	121.07	49.6345	9.41334	10664.2	8.375
background	756176	2.48486e+06	778.845	898	776.039	8.06964	1.24497	805.42	16.6797	2.12208	118.066	88.3157	16.0414	4456.69	9.75
background	712063	2.47195e+06	2724.06	1043	0	48.2333	93.0934	71.7625	49.3395	6.50156	282.489	0.663665	0.0497749	13316.4	0.875
background	751267	2.48277e+06	4756.02	1656	0	77.777	67.0427	346.392	32.4863	3.43506	1343.62	0.16996	0.012747	9131.54	8
background	687259	2.48427e+06	3017.05	1230	6.5797	103.265	64.749	78.0064	106.098	21.639	414.346	18.0488	2.78725	3288.66	12.75
background	685871	2.48264e+06	1355.32	966	129.435	52.8837	22.2842	135.889	51.0617	10.2898	46.9201	89.3292	19.1802	1189.83	3.875
background	736011	2.48565e+06	1779.13	1186	130.844	53.0925	40.5464	131.2	83.16	13.8674	190.718	64.639	23.4641	3747.24	2.75
background	673146	2.48828e+06	1574.36	1209	96.5042	121.093	39.274	0	136.622	47.4814	146.54	31.0668	6.4517	10207.1	2.75
background	699122	2.4858e+06	2419.61	1393	0	49.6584	91.8421	135.889	52.3363	6.79349	1172.13	0.778651	0.100042	10770	12
background	698360	2.47992e+06	1240.2	1118	20.5654	92.2633	56.5508	9.43457	106.606	17.5187	291.592	54.3579	13.3565	4947.18	4.125
background	754187	2.49031e+06	2130.63	968	268.74	15.4117	1.80437	668.745	22.191	2.63586	35.5803	87.7647	14.1531	4090.68	5.625
background	699086	2.48586e+06	2409.73	1373	0	52.1946	91.2739	161.399	54.4037	7.09149	1128.48	1.15578	0.152243	10830	9.375
background	685385	2.46891e+06	1110.41	1173	0	49.2248	87.0599	121.732	33.4798	3.83196	551.578	14.4039	3.17862	13088.8	5.625
background	662231	2.48858e+06	408.044	624	2966.19	0	0	3652.17	0	0	263.262	69.127	13.8811	942.019	9.75
background	669397	2.48427e+06	1339.63	1154	25.998	96.7035	23.4529	6.5797	132.93	29.5082	82.6638	66.7986	16.9589	8070.22	1.625
background	676845	2.49293e+06	2424.07	1042	50.9221	119.902	32.6753	14.3424	154.127	52.0486	35.4325	37.2067	5.93592	10080	3.5
background	692153	2.47835e+06	3949.3	1175	2.85487	104.152	75.2413	33.0859	110.53	20.0992	401.263	6.88577	2.45616	7715.6	1
background	693458	2.48326e+06	2140.33	1167	23.777	154.774	57.2826	6.22303	177.38	33.2147	196.223	22.0777	3.71807	8676.43	5.625
background	728001	2.47518e+06	6160.6	1194	6.22303	5.50805	99.1786	26.5024	5.60352	0.646959	3058.78	0	0	16695.3	9.25
background	683948	2.48458e+06	798.812	922	1230.43	1.35968	0.140217	572.165	2.10832	0.228232	0	122.58	62.1132	2770.74	4.625
background	713276	2.4738e+06	3952.04	1222	0	15.1398	96.7325	607.304	16.7147	2.20946	1153.99	1.86956	0.191205	14213.3	4.75
background	700832	2.49165e+06	2333.84	1439	0	42.7354	78.8781	129.078	46.348	5.49375	517.873	22.9801	5.71675	10939.9	7.25
background	667134	2.48714e+06	1655.17	1094	56.9858	27.8183	4.81122	42.6862	4.39163	0.449102	9.43457	50.6085	9.20741	4602.14	5.375
background	757377	2.48576e+06	2170.39	1017	71.3669	43.76	26.6643	100.444	37.2663	4.48099	65.8652	20.8885	2.51227	3218.4	12.5
background	751962	2.50091e+06	670.82	989	25.998	54.6107	21.6694	6.5797	50.3277	8.96375	46.4878	133.018	28.5178	782.304	2.875
background	699571	2.4826e+06	840.536	1127	53.6579	74.8208	66.7722	46.9286	86.8826	12.0361	6.22303	40.922	8.21593	7603.33	6.875
background	687033	2.49147e+06	1848.35	1245	0	68.8384	58.7035	168.861	84.5769	14.4604	505.497	40.0573	15.7656	9716.34	6.25
background	674171	2.48371e+06	1504.79	1141	0	112.939	49.0055	87.7	135.029	35.5605	591.162	32.2575	5.21872	10845.7	2.75
background	750912	2.48365e+06	3912.56	1344	42.1638	80.4236	65.6365	188.201	39.607	4.38058	941.503	0.849798	0.0637349	8838.25	10.375
background	687452	2.49635e+06	391.152	1154	147.367	109.212	43.7891	73.8881	146.947	26.3078	0	60.7254	14.5511	12510.1	3.375
background	748468	2.5012e+06	846.936	974	16.8401	79.739	32.6399	23.4203	53.1843	7.68702	20.9221	94.1168	24.8102	3949.3	4.5
background	675542	2.48976e+06	2385.33	1161	87.7	147.361	44.7401	20.9221	165.496	48.2361	9.0779	27.4151	3.54428	12164.8	2.625
background	683337	2.48752e+06	624.26	908	302.202	18.4479	3.31203	212.737	27.4466	3.95679	53.6579	114.242	44.8777	5736.2	2.5
background	746489	2.49612e+06	1609.97	1205	0	42.6732	89.1723	70.0267	34.6774	3.86946	861.984	7.41825	1.1843	8046.1	4.125
background	720133	2.47284e+06	324.5	880	273.338	49.2529	22.6561	430.628	29.5807	3.67318	106.736	91.1695	17.2107	19428.6	6.125
background	682742	2.49254e+06	2704.16	1164	53.217	144.282	34.6335	0	164.212	60.7663	563.369	8.949	1.30554	10778.6	8.75
background	678628	2.48453e+06	1209.34	950	6.22303	83.2869	25.5358	26.5024	106.011	18.6548	47.0678	131.887	34.6122	6768.71	6.625
background	750309	2.47683e+06	1989.3	949	319.243	74.1717	30.1908	157.707	50.1843	7.62868	61.0005	46.9048	7.74658	14339.2	7.875
background	747999	2.49579e+06	400.25	1081	79.7885	92.3114	50.7325	136.942	86.6714	12.0432	33.0859	49.91	8.26654	7260.06	6.75
background	757130	2.47941e+06	1684.28	823	50.5654	42.6328	37.5709	46.4878	30.7185	3.57902	102.171	34.3832	7.53147	9552.49	10.375
background	694697	2.49089e+06	3403.65	1424	0	70.8985	88.5502	143.108	71.2978	10.7865	1463.38	0.193999	0.0193999	13252.3	5.125
background	740977	2.47984e+06	1784.43	1142	0	69.1559	51.0351	152.051	95.0283	12.67	251.328	50.5803	11.3389	10253.7	6.875
background	698305	2.48704e+06	2460.18	1396	23.777	75.7874	78.973	6.22303	80.5298	12.0423	619.855	6.74325	0.939143	12027.3	5.5
background	747873	2.4981e+06	67.082	935	115.085	85.8252	54.9599	157.222	52.9003	6.76534	23.777	58.3152	10.4046	5712.38	4.75
background	665826	2.48574e+06	2430.19	959	118.533	48.7341	12.6634	473.835	9.15864	0.855923	214.346	49.6191	9.17252	4451.84	7.75
background	717180	2.47881e+06	1140.39	861	442.901	51.1992	16.7275	473.835	44.4966	6.07047	73.8881	117.766	24.8685	12761.3	9.25
background	732268	2.47521e+06	5566.19	1103	0	42.2841	91.2951	159.966	24.9642	3.12932	1343.9	2.50605	0.363768	14827.9	7
background	746981	2.50155e+06	429.535	931	118.066	42.9882	9.13735	141.533	36.7591	4.87	38.6662	173.618	42.8372	5400.08	3.25
background	709682	2.47335e+06	635.689	1094	71.3669	66.254	53.75	106.34	88.5929	12.2696	0	71.1559	18.967	10692.8	5
background	695028	2.46912e+06	721.249	979	131.852	37.7006	35.533	112.587	33.5164	5.41163	80.6043	102.53	27.7317	7181.54	4.25
background	687947	2.4932e+06	1293.14	1291	0	71.1647	66.0592	99.7528	93.8573	15.1935	415.488	37.8771	9.48418	11629.8	3.875
background	712879	2.47199e+06	3501.27	1087	0	36.16	95.0405	100.216	36.1616	4.72474	530.822	0.45845	0.0343837	14099.4	6.375
background	699241	2.48627e+06	2710.15	1422	0	58.6896	89.9911	70.0267	59.3851	8.81421	1258.56	0.679839	0.0892288	11250.6	8.625
background	712674	2.48251e+06	807.775	908	382.736	44.1567	17.0633	328.854	43.5939	5.5647	15.6576	84.0583	17.4863	7862.58	3.625
background	740939	2.47712e+06	3856.49	1262	25.998	89.7933	59.0089	27.1451	85.1249	10.1746	80.6531	27.7573	3.66115	12788.4	7.25
background	670532	2.48432e+06	1110	1180	33.0859	90.4507	24.8786	2.85487	149.166	43.4233	42.4772	69.0396	21.2207	8945.94	1.875
background	685924	2.47373e+06	1276.32	910	109.179	76.8115	55.7844	23.777	47.3607	6.3321	6.22303	80.6175	20.1973	8312.82	3.5
background	687171	2.49358e+06	1875.42	1449	0	75.4518	81.0629	169.796	81.5527	12.2506	742.589	10.7955	1.87949	11831.8	10.375
background	705965	2.49256e+06	2241.78	1216	0	64.9349	77.8157	135.05	69.1329	8.35143	391.575	15.1132	1.98997	6155.92	4.25
background	719603	2.47693e+06	1730.92	1063	0	57.9867	71.8247	216.727	53.2697	7.18241	709.117	28.3992	4.20346	15548.3	11.125
background	683805	2.49938e+06	958.593	1233	6.5797	119.444	29.2273	23.4203	180.903	38.1661	291.11	57.302	9.89886	7849.75	7.75
background	735156	2.48167e+06	3595.62	1146	0	41.8276	77.9995	178.801	52.7492	7.01652	590.796	24.3393	4.47294	7793.65	8.875
background	699609	2.49429e+06	2214.72	1568	0	48.7609	86.7454	293.979	51.3591	6.24268	768.136	5.23175	0.900125	12693.5	9.875
background	726499	2.48344e+06	3516.02	1356	0	40.328	86.3544	257.352	42.1052	5.0579	903.845	13.1606	2.73057	11952.7	5.5
background	731281	2.47554e+06	5082.77	1099	0	22.5561	97.2419	506.78	15.3581	1.7205	2355.21	0	0	14863.9	10.5
background	690650	2.48183e+06	4936.8	1269	38.8319	108.919	74.5011	0	119.484	22.8387	312.79	2.63437	0.242192	5761.95	4.125
background	746598	2.48027e+06	1800.5	1243	42.4772	50.0582	13.732	46.4878	100.005	14.487	113.399	100.262	20.8644	13202.9	8.875
background	689372	2.48769e+06	1146.3	1323	15.6576	46.1406	55.7118	25.998	53.5047	7.54669	87.2329	52.0449	18.9792	7243.68	1.875
background	691180	2.47868e+06	3935.61	1167	0	105.793	75.5297	106.274	110.121	20.7381	198.225	6.62843	2.43467	7111.96	5.125
background	720694	2.48558e+06	3734.61	1322	0	10.1266	97.4425	90.5796	9.06131	1.01102	1046.55	2.1515	0.502192	10171.9	6.625
background	724355	2.47747e+06	5924.91	1337	0	55.816	77.959	170.525	63.7389	8.84502	500.565	13.1527	1.60045	17255.8	4.625
background	675649	2.48486e+06	3284.42	980	46.4878	144.874	49.6813	0	156.114	40.3129	249.646	19.6196	2.23068	9678.43	6
background	708663	2.48411e+06	2266.14	1169	0	68.4445	52.7986	107.504	49.6753	5.14773	275.986	41.2491	6.71313	6909.78	11.25
background	724971	2.47672e+06	6312.56	1454	0	51.541	80.7886	56.9858	57.9441	7.81547	249.98	10.9786	1.37789	17335.9	1.75
background	697150	2.48847e+06	2532.11	1393	0	61.5345	74.0487	147.336	64.887	8.99604	706.551	5.14368	0.544111	13580.7	5.125
background	751009	2.48329e+06	4251.54	1503	0	76.9492	68.7813	172.525	26.1763	2.62814	1054.56	0.679839	0.0509879	8986.24	11.375
background	734697	2.47597e+06	5778.17	909	0	91.4553	70.7072	39.4346	70.4209	11.4921	100.796	19.4792	3.12479	13479.1	7.125
background	670343	2.48765e+06	2250	1233	80.6043	143.837	54.6461	0	139.455	36.6359	773.778	6.93593	0.913962	7501.5	2.875
background	719019	2.47267e+06	902.497	922	25.998	30.3235	11.6109	46.4878	12.8453	1.4608	12.8027	114.702	22.6387	19110	3.75
background	746423	2.4915e+06	4064.53	1314	0	66.7853	80.284	35.9408	50.8494	5.7721	71.3669	10.462	1.44264	9736.47	6.75
background	709236	2.47367e+06	720.625	1123	0	76.6165	44.7195	71.6915	103.508	14.0515	99.1667	86.246	21.7694	10229.5	3
background	746077	2.48302e+06	4607.22	1484	20.5654	80.0705	67.2365	9.43457	95.0208	13.4731	287.481	6.29021	0.733079	11075.2	9.25
background	734052	2.47753e+06	4129.12	1099	0	33.3779	94.0488	361.199	32.8456	4.44621	1324.83	1.82242	0.393801	12078.4	8
background	753508	2.48633e+06	2172.05	906	1013.34	10.498	2.04521	476.957	22.9842	2.96072	9.0779	162.422	35.0468	5213.19	2.375
background	754029	2.4936e+06	1189.83	823	252.851	41.3917	11.4766	249.435	44.2081	6.00825	78.5536	64.9518	9.99458	6150	10.25
background	721253	2.47444e+06	1994.49	1205	0	46.1674	90.0224	70.238	33.1065	4.14374	936.4	8.50375	1.25723	18532.2	10.25
background	710437	2.48398e+06	474.342	904	112.195	51.6411	12.9905	172.725	36.8181	3.86319	2.85487	86.2608	15.8724	6448.4	3.375
background	758486	2.48576e+06	2113.67	1162	0	64.4902	52.4327	341.954	62.902	8.74435	767.939	15.8955	2.04251	3181.98	10.625
background	685880	2.48263e+06	1355.32	966	129.435	52.8837	22.2842	135.889	51.0617	10.2898	46.9201	89.3292	19.1802	1189.83	3.875
background	673576	2.48071e+06	1113.64	1193	15.6576	102.626	24.695	14.3424	164.667	41.919	214.213	75.7155	15.1556	11380	6.875
background	689800	2.48109e+06	3950.56	1215	6.22303	100.438	74.4002	26.5024	112.898	21.3346	245.615	3.82409	0.344168	5001.64	4.25
background	755505	2.48574e+06	1681.34	845	1155.03	7.51907	1.07732	501.621	9.66488	1.11387	94.4051	99.9265	17.8777	4057.44	5.5
background	720414	2.47332e+06	617.738	920	9.0779	54.4423	39.913	23.777	34.4961	4.26003	33.0859	69.9977	13.359	19119.4	2.625
background	685993	2.49409e+06	1019.12	1634	0	77.3155	73.9769	42.6862	84.5631	13.7245	847.046	22.8444	4.40398	12170.7	2
background	696916	2.47985e+06	1356.65	1015	86.7444	102.893	35.7117	63.1825	133.739	23.6226	2.85487	94.744	19.8311	5303.3	2.75
background	736290	2.48281e+06	3354.1	1118	0	34.8265	88.5432	73.4735	45.9421	7.22998	131.46	7.17189	0.904912	6483.68	3.25
background	714262	2.48001e+06	2012.01	1075	0	33.3389	80.88	487.559	31.6899	4.5632	569.538	14.2109	2.45937	10637.6	6
background	668522	2.4779e+06	1956.45	1067	265.085	17.073	2.39351	255.523	26.9015	4.50546	71.3669	73.7747	15.9901	12531.3	7.5
background	681697	2.49786e+06	1736.12	1081	82.1187	107.558	27.7295	20.9221	137.029	33.9921	9.0779	28.7092	4.47151	7088.38	4.125
background	703125	2.48802e+06	1664.12	1165	0	20.9397	91.7353	277.994	22.0123	2.69032	745.458	7.30972	1.05234	8856.56	7
background	683047	2.49801e+06	2376.26	1048	87.2329	116.34	34.1746	20.9221	150.962	37.2174	157.222	30.2243	4.50943	7978.98	5.625
background	698625	2.48353e+06	1985.67	1136	0	58.151	82.9229	323.406	62.0814	8.68467	284.242	13.6547	2.74093	8533.51	4.875
background	691203	2.4883e+06	914.385	1202	497.125	37.3302	18.1736	462.997	53.8833	8.17724	0	95.9435	40.2025	8930.78	0.75
background	744656	2.47472e+06	4414.39	934	0	108.082	45.4807	205.534	51.9898	7.07789	159.966	20.3976	2.64736	16466.5	9.875
background	743926	2.48399e+06	5622.26	1464	0	63.094	85.0872	157.259	61.105	8.16801	658.644	5.97626	1.1532	8760.05	6.875
background	755362	2.48893e+06	2646.13	779	271.296	38.2458	15.3794	162.945	46.8344	6.05507	16.8401	37.2103	6.18367	2670.17	6.25
background	707782	2.48196e+06	2128.1	1189	6.22303	41.7132	90.7251	99.7528	34.445	3.71689	669.289	8.77005	1.35271	9234.01	8
background	738629	2.48555e+06	882.326	1200	0	63.6262	18.7317	32.5777	106.675	21.4689	139.789	98.9159	30.4983	4081.76	6.125
background	685315	2.50027e+06	807.217	1257	0	130.882	41.8756	50.9221	176.27	30.4281	388.017	47.2218	8.57876	8898.83	7.625
background	729039	2.47685e+06	4185.94	1290	0	12.6844	98.1505	234.149	12.4807	1.51373	1509.99	0	0	14714.2	6.875
background	671403	2.48226e+06	2190.82	1196	156.942	92.1842	29.3009	107.504	102.568	20.7723	0	51.4731	9.62123	10870.6	7.375
background	736582	2.47585e+06	5567.08	1013	6.5797	128.033	58.426	25.998	102.637	15.7361	100.497	30.4966	4.35005	13414.8	7.5
background	669424	2.47821e+06	2526.42	1180	118.533	34.9481	5.51121	2.85487	43.8504	6.76487	56.8855	90.2	19.539	12693.3	2.5
background	694584	2.47351e+06	1061.51	1118	0	80.0793	60.0521	74.6659	78.3353	12.768	361.234	52.9081	12.9856	4771.89	3.5
background	723820	2.48227e+06	3501.79	1365	0	16.3245	97.7413	337.21	16.0009	1.99383	1477.37	0.324785	0.0670605	14585.9	8.625
background	684753	2.49459e+06	1355.65	1392	9.43457	117.963	59.1478	20.5654	129.762	33.2726	170.922	13.3152	2.13949	11546.3	5.875
background	690489	2.4932e+06	1251.76	1276	0	57.6709	65.1819	122.551	82.6396	12.0516	150.164	41.987	11.0381	12544.3	3.5
background	754583	2.49128e+06	2561.27	809	212.572	30.8922	7.29865	162.808	42.9452	5.95543	133.375	47.9613	6.5026	4185.62	10.375
background	752616	2.49439e+06	771.298	820	172.725	43.4404	8.71787	201.626	40.3218	6.0284	113.698	75.8338	11.2562	7174.02	10.875
background	740235	2.47898e+06	1878.3	1102	0	99.8961	41.6024	35.9408	128.637	17.1719	121.732	57.2812	9.54055	10806.2	6.5
background	721221	2.4829e+06	1363.6	1137	0	27.8673	87.7379	84.7186	30.8649	3.72647	381.732	16.6909	3.56095	12079.7	2.125
background	673909	2.48575e+06	1804.99	1040	0	132.347	29.5408	32.7254	173.357	59.2982	324.611	34.1983	5.78533	11434.1	3.125
background	686572	2.50031e+06	366.197	1289	33.0859	106.663	33.7371	2.85487	157.255	32.9485	42.6862	65.257	13.7955	10088	7.375
background	752112	2.49655e+06	2080.62	862	80.6531	108.556	40.7298	332.98	48.426	7.14193	162.945	37.6845	6.46711	5017.27	10.375
background	751266	2.49738e+06	2639.49	866	26.5024	85.7754	31.1231	178.129	44.5322	8.33557	20.5654	57.0165	10.3084	4344.2	5.125
background	686331	2.48215e+06	1656.8	1052	71.3669	73.3088	34.4483	130.483	72.2684	13.8674	121.814	66.3121	15.4974	1451.21	9.375
background	685172	2.47752e+06	778.267	888	803.126	16.085	6.0158	620.248	10.1955	1.14663	27.1451	151.325	45.6977	4478.15	4.75
background	676629	2.48969e+06	2354.76	1126	71.0944	146.906	40.3784	0	165.923	50.282	47.0678	36.3964	6.07347	11291.9	2.625
background	737648	2.47999e+06	1860.97	1272	62.8549	71.9947	53.0387	26.5024	80.2847	10.8342	105.47	32.7842	5.67543	9297.92	11.5
background	742110	2.48203e+06	3032.23	1515	0	89.8302	75.896	140.565	98.426	14.678	752.349	22.003	3.88065	8882.48	2.375
background	745351	2.504e+06	752.396	995	80.7722	84.0085	65.4568	0	71.4581	10.6841	39.0779	44.0841	7.98535	7457.04	3.25
background	700686	2.48358e+06	2146.83	1362	0	34.5031	92.0945	226.184	35.4839	4.3723	803.658	5.32608	1.16682	8696.59	11.25
background	686582	2.49636e+06	579.396	1294	27.1451	109.838	46.1792	2.85487	135.872	27.8055	159.435	51.2011	12.453	11782.8	8
background	688037	2.48722e+06	2485.66	1436	2.85487	86.5555	79.5136	27.1451	87.3322	16.6821	1061.41	4.15369	0.627067	6122.5	4
background	714640	2.47067e+06	5358.93	1181	0	12.4487	98.3787	562.095	12.3778	1.62126	2656.92	0	0	16137.4	3.875
background	744574	2.49424e+06	3557.88	1298	0	28.194	95.4076	231.156	22.7536	2.59993	1438.57	0.16996	0.012747	9086.63	5
background	751146	2.49479e+06	2229.91	1001	73.8881	92.6402	27.9968	54.6207	95.221	14.7396	262.157	35.7832	4.94438	6890.67	8.25
background	758329	2.47995e+06	637.809	797	470.197	35.3638	17.1605	489.713	27.932	3.41111	2.85487	67.9576	12.8618	8975.02	1.375
background	717167	2.47481e+06	1652.45	909	89.0788	52.633	41.1522	80.9221	43.0586	5.91098	91.068	84.1744	18.9835	16453	8.5
background	689121	2.4771e+06	1341.64	1007	0	96.0937	63.597	49.6455	91.0288	14.4329	150.164	41.7528	8.54662	6465.68	9.625
background	674114	2.4887e+06	1999.45	1123	9.0779	135.15	42.2272	20.9221	149.696	48.1957	157.707	27.7676	5.43	11139.1	6.75
background	749248	2.4857e+06	3024.05	1363	9.0779	75.6536	78.3145	20.9221	50.9169	5.4705	710.185	3.31421	0.382409	9357.79	6.375
background	691820	2.49841e+06	1592.55	1750	0	78.8128	46.4634	46.9286	76.9042	9.56559	263.933	38.6002	6.06741	15657.9	15.125
background	731848	2.47341e+06	7259.81	1059	0	46.2009	88.3472	369.913	19.2724	2.81884	1046.75	4.11056	0.467629	16669.3	11
background	674024	2.48237e+06	453.982	1174	0	119.362	43.2439	46.4878	148.059	38.8599	73.4735	45.2285	8.10371	10867	8.875
background	671030	2.48802e+06	2012.01	1162	0	147.342	55.2154	56.3546	153.523	41.4996	1062.86	6.88447	0.857867	8120.42	6
background	699400	2.4861e+06	2802.23	1478	0	49.1327	91.9302	137.632	49.9571	7.28125	1430.66	0.392739	0.0638864	11074.1	9
background	708944	2.48504e+06	2289.65	1132	20.5654	50.9804	53.6064	9.43457	37.9514	3.7969	219.723	48.5911	7.40565	5944.01	5
background	760033	2.47814e+06	1848.59	830	112.587	57.7389	27.3256	317.349	30.7427	4.27553	9.0779	78.4005	15.4155	10956	5.125
background	736384	2.48014e+06	3072.62	1233	0	61.9187	65.4618	42.6862	63.2019	8.62057	406.271	12.1995	1.89635	9137.79	7.875
background	754560	2.48986e+06	2589.92	926	143.108	21.2111	4.06547	204.056	30.3894	3.80943	111.795	70.2913	11.3855	3609.99	10.5
background	663721	2.49167e+06	1640.15	939	160.855	40.3306	14.2609	249.646	11.661	1.30586	163.499	46.3038	6.76129	2620.84	19.25
background	681750	2.49216e+06	2989.18	1130	26.5024	144.148	36.7816	6.22303	165.807	57.0469	329.399	12.8365	2.12163	10646.7	6.625
background	690517	2.47258e+06	1317.95	1015	121.732	42.1069	32.3403	296.561	18.591	2.26775	26.5024	105.565	24.6172	8917.47	5
background	753287	2.4928e+06	1772.29	844	697.818	4.29755	0.493503	161.399	8.64334	0.954972	116.663	85.0792	11.2252	6138.21	5.625
background	682607	2.49334e+06	2700	1212	89.268	133.944	36.9014	0	151.034	59.3801	822.706	3.95172	0.413694	11246.9	5.875
background	751134	2.49339e+06	1462.94	929	9.0779	77.9442	20.7378	33.0859	94.5242	15.8225	96.3851	71.7244	12.1226	8221.37	7.25
background	694833	2.48272e+06	1082.08	1189	0	142.189	55.2619	44.8154	160.286	31.5627	252.83	28.6221	6.95536	8823.16	5.625
background	686771	2.48995e+06	349.857	1154	42.6862	75.1646	47.6176	16.8401	94.892	17.7297	25.998	63.0747	20.3628	8200.76	5.625
background	694422	2.48243e+06	1572.07	1118	0	149.316	60.0682	50.5654	164.914	31.2419	279.571	20.6298	4.05432	8764.16	6.5
background	688010	2.50284e+06	794.292	1470	0	120.86	45.8763	47.0678	135.405	21.031	122.551	49.8359	8.21731	11161.5	10.375
background	746548	2.49487e+06	1471.22	1231	0	44.5486	85.5252	194.857	42.0655	5.19676	298.499	11.0462	2.12744	8886.99	8.25
background	758355	2.48513e+06	1474.89	1093	50.5654	55.4083	38.5554	63.1825	63.6352	9.26655	321.363	31.87	4.54651	3794.38	5.75
background	685642	2.48799e+06	1934.94	1041	2.85487	105.18	33.9306	27.1451	125.313	24.6294	71.6915	52.8558	8.8833	6046.69	2.125
background	743987	2.47707e+06	3273.71	1214	0	108.116	43.7097	101.762	129.037	20.3842	382.814	20.6106	2.79462	14099.2	11.375
background	685586	2.47482e+06	301.496	890	472.837	49.8916	17.8462	452.498	36.6936	5.32083	9.0779	126.792	48.7486	7203.12	2
background	697007	2.49032e+06	2219.39	1554	56.6766	92.7382	68.5153	6.22303	95.8959	13.1732	448.801	4.90574	0.66235	14670	4.375
background	749563	2.48187e+06	4273.08	1632	100.497	104.128	55.7512	33.0859	92.7513	13.5287	1031.94	0.254939	0.0254939	11012.5	9
background	709166	2.47387e+06	513.517	1159	14.3424	81.5684	41.8721	96.1922	112.779	15.8206	80.6531	90.2183	22.1287	10114.5	5.625
background	664477	2.47847e+06	2971.36	724	1691.56	0	0	2147.3	0	0	247.701	31.7746	4.1862	10784.8	4.375
background	733403	2.47755e+06	3783.81	1107	0	28.6839	95.4108	205.226	27.4967	3.53822	1455.03	0.537523	0.110269	12252.5	5.875
background	739575	2.48382e+06	2698.17	1208	53.0312	105.612	62.2397	33.0859	135.365	21.8143	32.8549	36.2536	6.75309	6064.75	7
background	699174	2.4812e+06	674.166	1070	225.273	98.6543	55.225	149.104	112.825	16.5406	6.5797	56.0296	11.9228	6180.29	3.875
background	721644	2.48069e+06	1741.55	1029	65.3608	39.752	84.855	9.0779	40.7314	4.61146	62.2272	16.5279	3.16526	13854.2	2
background	701988	2.49404e+06	1999.22	1297	0	7.80355	97.5591	589.427	7.08802	0.72238	1301.65	3.45394	0.777234	10379.5	5.375
background	710903	2.47611e+06	1710	1211	0	67.3107	84.4234	45.3754	74.8068	10.7782	638.24	9.21551	1.45243	11839.4	4.875
background	751557	2.49815e+06	1842.01	971	9.0779	77.9259	28.1773	113.399	46.4395	8.40416	282.193	74.8871	13.9082	3521.65	9.75
background	686135	2.50079e+06	1019.12	1239	9.0779	119.437	41.9316	20.9221	167.763	31.1387	73.2316	53.1232	9.4313	9532.12	4.25
background	700502	2.49022e+06	1317.95	1170	0	57.8651	59.2429	92.7907	71.4892	8.40911	159.421	53.1629	13.936	11190.4	12.625
background	746616	2.48476e+06	5731.88	1230	0	40.443	89.9354	272.873	35.5113	4.24139	905.242	0.594859	0.0509879	10683.9	4.5
background	744993	2.50231e+06	1129.29	1104	9.0779	63.296	59.0973	20.9221	48.3727	6.90191	320.092	70.3285	13.2015	7447.86	3.75
background	683432	2.49974e+06	1290.35	1175	2.85487	121.6	28.1039	33.0859	191.523	41.5379	42.6862	61.4708	9.92215	7338.79	7.125
background	746773	2.4806e+06	2105.35	1183	128.298	67.1655	20.2346	9.0779	115.651	16.688	33.0859	84.0762	16.6948	13114.7	5.625
background	733494	2.48016e+06	1977.73	1153	33.0859	80.0948	29.797	26.5024	103.574	14.2396	46.4878	94.6336	18.424	9750.74	11.75
background	751691	2.50301e+06	764.853	1099	0	52.478	61.3467	112.587	42.3728	6.13093	365.918	63.0823	12.0832	1596.78	7
background	692278	2.49992e+06	295.466	1565	238.909	45.6676	14.8463	73.8881	58.9906	7.2501	0	89.1182	15.8153	15726.6	1.375
background	707761	2.47831e+06	2646.13	1283	0	47.8568	91.0683	56.8196	50.8763	7.16493	205.584	5.51137	0.701642	9248.76	4.875
background	741886	2.48458e+06	4290.1	1512	16.8401	70.6511	85.6765	14.3424	71.1106	12.5374	1149.52	1.09753	0.117954	6812.11	8.375
background	665753	2.47698e+06	1188.7	673	935.957	4.24671	0.622895	1410.26	0.391349	0.0420981	71.3669	37.3082	4.91801	12488.8	2.125
background	688514	2.49894e+06	1077.08	1268	0	103.757	39.0607	35.5803	129.109	30.0326	204.662	41.3662	8.58456	12362.7	2.875
background	682404	2.48512e+06	150	898	533.083	1.18972	0.12747	393.931	0.679839	0.0509879	0	109.122	52.5101	4015.3	0.625
background	695229	2.47687e+06	1368.21	1029	20.9221	112.029	46.2382	16.8401	117.365	20.9532	112.12	78.1947	16.1111	4293.77	9.875
background	682589	2.48609e+06	408.044	897	1432.67	0.336001	0.0420981	871.424	2.33173	0.206747	0	120.33	49.6341	4714.68	0.375
background	671486	2.47891e+06	692.604	1003	26.5024	78.6581	16.9304	46.9286	68.8098	11.2933	6.22303	101.407	21.7867	13294.1	3.75
background	681694	2.4954e+06	2012.46	1123	14.3424	130.443	39.8005	16.8401	151.184	51.4143	254.108	6.17968	0.652891	9021.82	2.875
background	697659	2.49659e+06	2736.42	1511	14.3424	94.2232	79.1304	16.8401	88.5701	11.9728	414.781	9.20833	1.26849	15349	5.625
background	717907	2.47969e+06	1812.46	930	0	59.7122	53.0373	65.3608	53.9082	7.11355	146.54	60.2387	10.9243	12317.5	8
background	665325	2.48209e+06	2178.46	903	390.429	20.9504	3.41906	483.929	9.61239	0.951001	107.688	44.1258	7.00745	7456.67	6.375
background	673944	2.49058e+06	991.817	1099	16.8401	102.545	24.5548	14.3424	133.321	37.1622	287.919	77.1831	21.2684	11044.3	3.375
background	711620	2.48296e+06	1023.96	896	146.998	30.1615	5.28113	167.947	30.2507	3.63867	26.5024	99.0446	20.6883	7350.25	5.375
background	750122	2.49498e+06	2229.91	1247	92.1846	104.138	37.1862	25.998	100.087	15.5895	16.8401	25.2712	3.50304	6982.72	3.625
background	677946	2.48319e+06	1295.22	999	73.8881	79.6081	31.8048	38.1579	66.1256	10.3707	9.43457	116.628	25.243	7033.13	4.5
background	696128	2.48233e+06	1261.43	1170	9.43457	122.221	48.7638	20.5654	137.601	26.2764	389.018	50.3564	12.9989	7899.58	3
background	671138	2.47988e+06	474.342	1053	53.0312	67.998	13.0129	6.22303	80.374	14.099	26.5024	106.592	23.2226	12349.8	4.375
background	694756	2.48082e+06	2799.02	1190	9.0779	102.014	71.3418	20.9221	108.67	20.5391	880.072	14.7438	3.30359	7242	4.375
background	707666	2.4936e+06	2540.81	1220	42.4772	72.6584	48.3516	25.998	64.8776	7.10033	6.5797	37.8086	4.84798	5182.02	4.5
background	671408	2.48924e+06	1008.46	1152	37.1233	121.73	43.1248	0	125.838	32.0054	339.078	44.8221	10.7865	8430.48	7.25
background	675723	2.48974e+06	2526.6	1138	85.2393	149.511	44.9666	6.5797	166.347	48.2304	25.998	26.6561	3.40408	12007.5	3.625
background	759769	2.47951e+06	960	952	290.922	49.9376	20.3338	189.486	49.724	6.64523	84.7186	70.1313	13.0757	9549.85	9.875
background	698590	2.49717e+06	2371.71	1456	0	81.1561	75.7502	193.909	77.4	9.85988	588.46	20.0412	2.78901	14760.5	12.375
background	746308	2.49733e+06	1772.79	1200	0	54.5612	90.0927	492.222	37.5382	5.01421	986.085	6.19918	0.8667	7414.92	5.125
background	758587	2.48614e+06	2202.91	1151	0	65.5245	60.7673	107.522	62.1431	8.37599	890.354	12.9626	1.53176	2818.24	10.25
background	673649	2.49066e+06	997.246	1106	157.001	92.7213	21.5503	25.998	121.136	32.6475	84.4461	80.2645	23.8338	10755.1	3.375
background	722234	2.48047e+06	2340.19	1104	0	36.8926	85.7529	93.3373	40.6321	4.58897	236.014	14.8961	2.8352	14434	7.625
background	748410	2.49145e+06	2135.06	1182	0	44.3799	90.191	252.851	43.6586	5.43489	729.047	2.90613	0.29519	9961.9	13.25
background	736164	2.48052e+06	3243.47	1105	0	58.0108	71.8373	198.853	59.1203	7.56107	620.248	7.69414	1.21644	8794.66	7.75
background	700342	2.48977e+06	1154.12	1154	40.3399	64.4292	59.9866	38.6662	76.6909	9.06604	33.9079	50.638	13.0399	11352.8	4
background	698644	2.48996e+06	570	1224	50.9221	103.457	44.0446	20.9221	106.277	12.738	56.6766	43.8236	10.7501	13055	6
background	754672	2.49199e+06	2160.42	761	321.703	44.66	11.1187	261.578	55.5409	7.71246	52.1046	34.9783	4.48866	4564.83	3.375
background	687030	2.48478e+06	2653.77	1052	56.6766	116.409	56.8308	33.0859	118.936	24.8343	9.0779	26.9114	4.25311	3510.13	5.875
background	666388	2.48403e+06	2724.06	1260	25.998	89.1946	19.6373	9.43457	28.5301	3.12494	53.6579	61.4856	11.6401	6148.9	2.25
background	752632	2.4867e+06	1256.07	990	578.911	8.79613	0.975497	128.953	30.3739	4.52157	25.998	170.424	37.1084	5838.53	5.875
background	748129	2.49623e+06	865.852	1047	36.223	88.7642	49.6798	60.2054	75.7888	9.73177	97.6174	53.3681	9.43764	6831.05	14.625
background	737911	2.48323e+06	2582.79	1169	53.6579	94.5537	64.2998	0	128.26	23.5022	115.085	28.6032	5.21257	6105.94	8.625
background	688908	2.48405e+06	3878.48	1468	0	71.5466	90.1251	50.9221	68.892	9.26684	1612.34	0	0	4521.65	7.375
background	731228	2.47931e+06	1331.54	1197	0	86.6566	55.6603	39.0779	87.9533	9.56283	322.11	49.9442	7.93829	11475.7	8.125
background	751994	2.49947e+06	676.831	868	230.457	67.8263	19.6341	189.825	61.4437	12.1202	74.0246	116.535	22.5805	2135.91	6.875
background	727565	2.47945e+06	3548.13	1468	0	44.5992	89.9428	101.405	43.4847	5.47348	877.975	6.03619	0.967823	13579.7	3.5
background	694519	2.48071e+06	2963.78	1165	0	96.175	75.8035	87.2329	101.485	18.9702	1008.66	10.0993	2.31919	7318.34	9.5
background	679684	2.48366e+06	484.665	958	202.098	22.0464	3.83895	65.8652	43.5129	7.71559	17.1973	154.542	46.1947	5483.69	4.375
background	716628	2.48616e+06	1068.27	931	401.578	14.8471	6.44438	282.489	14.8715	1.64436	25.998	96.3552	32.4253	6472.36	4.625
background	755718	2.49009e+06	1760.82	1077	0	53.1866	21.9807	46.9201	66.6196	9.31027	233.841	22.8437	3.13592	2589.4	5.625
background	678307	2.49019e+06	853.815	1008	32.5777	113.85	19.0855	40.131	168.346	50.0095	0	104.21	21.9638	10523	7.5
background	724673	2.48216e+06	4330.4	1363	0	20.6493	97.1833	419.997	20.8714	2.58199	2150.47	0	0	14181.1	5.5
background	672028	2.49035e+06	792.023	1138	9.0779	97.6603	29.0423	133.056	96.5816	23.243	110.565	60.9768	17.5874	9109.39	9.25
background	729006	2.48e+06	1982.95	1284	0	53.3249	73.4151	98.8395	51.8507	6.04671	467.565	32.8851	5.18998	12192.6	8.75
background	750747	2.5035e+06	308.869	959	146.527	59.0197	46.9011	9.43457	57.6785	9.06665	39.1574	84.1607	18.0796	2531.58	1.5
background	663042	2.4773e+06	3907.49	891	213.033	61.1371	17.9012	546.649	7.64616	0.828402	107.504	25.2268	3.25721	11850.2	13.75
background	759747	2.48873e+06	655.21	885	139.339	50.0133	14.8443	80.6531	60.4121	9.64882	16.8401	84.1385	20.7787	1719.45	5.25
background	689834	2.49699e+06	1895.94	1361	12.8027	93.4291	76.0819	17.1973	102.437	15.5648	578.994	6.31495	1.21361	14321.3	10.5
background	662283	2.48965e+06	300	601	2456.25	0	0	2684.12	0	0	162.867	42.7839	7.79982	882.326	8.625
background	719475	2.47778e+06	1442.81	1019	0	54.5692	81.33	124.641	49.8598	6.4152	260.396	22.6952	3.61062	14767.9	16.75
background	721101	2.47774e+06	3060.59	1310	6.22303	26.4365	95.9261	26.5024	20.4805	2.34128	1835.91	0	0	15708	13.5
background	673213	2.48923e+06	953.415	1134	87.2329	102.081	33.1593	46.9286	110.047	37.064	0	54.3887	15.8281	10230.4	2.125
background	690762	2.48005e+06	4568.08	1284	20.9221	117.944	72.2296	9.0779	131.447	22.9835	468.608	5.35373	0.54812	6185.53	1.875
background	716060	2.48544e+06	276.586	888	837.425	5.21751	1.44164	822.456	6.17649	0.675903	14.3424	90.8221	48.4905	6564.79	1.875
background	746390	2.48653e+06	5366.56	1310	0	27.5196	95.9533	45.0187	26.9446	3.64549	1599.97	0	0	9836.43	9.875
background	734428	2.48223e+06	3059.41	1209	0	45.113	68.899	96.3851	63.2271	8.91699	234.677	36.5988	7.02494	7486.85	7.875
background	744066	2.49604e+06	3896.31	1301	0	49.4936	90.6998	147.336	28.8162	3.52879	1353.75	2.67968	0.286641	9846.22	12.375
background	731475	2.47333e+06	7282.34	1098	0	32.5784	93.4786	547.278	12.9314	2.12821	1411.65	0.421174	0.044335	16839.7	7.25
background	760280	2.48391e+06	812.219	1008	194.72	17.0713	3.4371	96.5042	38.2838	6.63112	46.9286	115.608	19.8344	5492.05	5.125
background	757029	2.49091e+06	335.41	854	340.516	48.2888	22.738	111.077	66.4096	9.42555	0	61.2011	22.6722	2240.58	1.5
background	697100	2.49733e+06	1794.49	1434	0	96.5113	57.6206	136.964	91.3445	11.3197	220.055	29.2757	4.16171	16182	7.875
background	750667	2.50043e+06	540.833	1030	0	90.066	44.3216	153.362	58.9093	9.14666	273.196	68.9973	13.6402	2055.16	12.875
background	686295	2.47893e+06	1578.92	968	170.922	38.2997	30.6605	143.108	18.3971	1.86548	80.1717	78.3193	26.5307	3369.23	3.875
background	718849	2.47855e+06	1188.7	1045	2.85487	61.2429	67.5702	27.1451	59.7352	7.78631	287.429	49.0528	9.2725	13773.4	6.125
background	669702	2.47943e+06	1838.83	1252	71.7625	51.2556	9.78477	72.8204	77.6646	12.3017	33.0859	109.416	27.407	11816.8	9
background	744479	2.47733e+06	2724.06	1337	15.6576	113.801	42.0354	14.3424	153.125	26.4544	343.511	17.9691	2.21051	14116.1	8.75
background	743021	2.48047e+06	3634.46	1407	0	71.5687	86.5718	199.428	72.0303	9.51906	1054.53	4.30223	0.393195	10693.6	11.5
background	690579	2.47065e+06	551.543	999	25.998	39.65	39.3668	12.8027	24.969	3.45204	26.5024	112.087	28.3607	9579.92	5.25
background	690434	2.49073e+06	150	1211	291.982	75.3058	33.9824	50.9221	123.02	22.748	6.22303	83.2578	23.0858	10370.2	3.375
background	715322	2.48115e+06	2013.58	889	0	59.5798	48.2144	82.2492	58.2164	9.28674	84.7186	81.6393	20.0913	9871.64	5.125
background	732537	2.47941e+06	1734.04	1099	0	79.148	48.5717	119.311	88.7515	10.9692	84.7186	65.3493	11.1027	10810.4	7.75
background	675976	2.49183e+06	1994.49	1127	73.2316	122.671	25.6546	0	162.883	55.2027	206.002	44.4755	7.17307	11223.8	4.125
background	667526	2.47525e+06	1615.55	724	1648.53	0	0	1677.65	0	0	279.105	31.3455	5.82217	14610	9.5
background	684584	2.49933e+06	408.044	1297	96.5042	124.235	35.173	6.22303	180.71	35.483	91.068	50.6232	9.51826	8574.6	6.125
background	694039	2.49395e+06	3138.69	1581	0	110.566	71.5733	111.795	105.353	16.0964	369.803	4.52892	0.785317	15066.6	6
background	716764	2.47114e+06	3612.48	1169	0	4.29967	99.5936	623.962	4.07701	0.395005	1587.18	0	0	18059.5	4.125
background	693402	2.48943e+06	1492.18	1437	0	45.9605	84.6945	346.665	55.378	7.6166	819.454	9.23249	1.69362	11311.2	1.75
background	745259	2.5006e+06	1056.83	1213	0	44.5748	67.6377	313.901	20.8124	2.29964	375.112	52.4872	9.73816	7204.25	11.625
background	716644	2.48023e+06	1046.57	850	2.85487	58.7017	24.9841	62.8549	61.9629	10.2321	56.9858	107.546	24.6816	11229.8	6.5
background	679102	2.48987e+06	1248.88	990	41.5211	115.524	20.4569	16.8401	163.809	49.9964	47.0678	99.6041	20.7303	9786.53	8.125
background	697614	2.48125e+06	313.209	1038	156.506	95.3659	42.5342	128.345	113.899	17.5473	0	85.5531	19.3061	6417.76	3
background	687375	2.48806e+06	1771.02	1395	20.5654	103.29	75.9875	9.43457	98.5845	18.7463	1241.78	5.05383	0.820791	6579.38	3
background	720535	2.48708e+06	3754.32	1445	0	13.0833	96.7676	245.526	11.2546	1.32867	1402.2	0.568473	0.0581331	9424.44	8
background	735516	2.47865e+06	4360.85	1127	0	59.5591	71.4955	56.8855	60.2773	8.48157	658.398	11.5654	1.87187	10713.2	8.5
background	689365	2.50221e+06	1336.6	1693	9.43457	129.471	45.1327	20.5654	137.657	21.381	131.852	30.7365	4.373	12536.2	9.375
background	749970	2.5041e+06	750	922	77.3324	75.6798	35.6085	59.7967	69.9987	12.3086	6.22303	94.3552	21.1408	3500.76	4
background	694026	2.47523e+06	2765.38	1020	0	110.458	70.0152	112.12	113.677	19.0194	189.874	27.9748	4.02042	5074.35	3.625
background	689570	2.47122e+06	931.933	1018	99.0779	45.604	36.507	234.149	29.9528	4.14083	0	119.882	30.7887	10272.7	5.25
background	692180	2.49726e+06	615.549	1753	97.2908	64.6958	61.5343	62.2272	65.5349	7.61105	131.092	23.518	3.46668	16376.4	5.375
background	727608	2.47554e+06	6049.37	1104	0	4.43431	99.3518	256.241	4.36177	0.495209	2544.81	0	0	16608.3	8.5
background	694454	2.48759e+06	2577.21	1151	0	45.241	91.664	35.5803	50.4084	6.86471	174.111	0.594859	0.0509879	11093.1	5
background	665596	2.48218e+06	2390.98	898	329.007	27.1087	4.4496	691.155	13.9645	1.41492	189.31	48.1335	8.09063	7433.28	10.875
background	666946	2.48791e+06	1047.85	1032	152.182	44.0689	8.54536	404.996	7.87369	0.803184	367.18	37.0426	6.42572	4146.62	15
background	745939	2.49659e+06	2315.25	1434	0	32.8845	94.1365	142.796	19.1657	1.86721	1269.68	1.52964	0.395156	8148.8	5.625
background	691599	2.49626e+06	582.495	1699	85.7913	72.8913	57.3487	106.34	77.9161	8.68035	50.5654	26.607	3.80926	15782.2	6.75
background	707014	2.47916e+06	2232.33	1358	0	35.2051	89.7637	297.848	36.8068	4.55213	1148.68	10.4023	1.74096	8910.2	3.625
background	716498	2.48086e+06	1601	851	139.789	60.6135	25.7457	96.5042	63.9509	10.4669	2.85487	99.4704	22.801	10612.8	7.75
background	662326	2.4792e+06	3849.48	795	339.723	38.4867	18.9934	634.464	3.7695	0.357663	295.319	19.0927	2.9461	9981.84	7.875
background	710393	2.48083e+06	3043.04	1093	25.998	37.5941	63.5286	35.9408	37.9644	4.43603	73.4735	26.0597	3.39305	9567.37	7.875
background	718515	2.47809e+06	618.466	1001	0	57.1547	50.2912	82.2492	52.9976	7.03247	204.662	66.3917	13.7695	14021.5	8
background	662060	2.48358e+06	1422.39	713	501.054	14.6611	2.98373	732.253	1.85057	0.209278	245.815	30.2495	4.93294	5656.97	11.375
background	737946	2.48298e+06	2722.08	1134	16.8401	83.2664	69.2318	14.3424	113.251	20.1808	42.1638	24.0387	3.94424	6382.04	3.125
background	662130	2.47617e+06	4837.35	931	20.5654	113.522	45.5133	307.301	25.074	3.22673	237.595	36.0623	4.82754	13019.1	6.75
background	697203	2.47241e+06	1453.99	1223	27.1451	63.6216	70.0031	23.777	58.2598	7.41361	239.405	38.977	6.66047	3240.14	14.75
background	749609	2.47805e+06	1197.75	1122	45.2563	69.9737	15.244	59.3282	76.0075	11.741	6.22303	86.6416	16.627	13747.9	11.125
background	723586	2.48664e+06	3843.98	1315	0	20.255	91.6888	666.707	22.1732	2.56934	884.525	8.11252	2.03057	12468.5	11.375
background	679017	2.48867e+06	2377.39	955	42.6862	126.058	24.4046	42.4772	158.172	43.2856	0	99.8066	25.9864	8906.77	3.25
background	738370	2.48262e+06	2200.66	1231	0	81.2953	72.6788	172.349	109.514	18.1193	345.851	24.4262	3.65452	6813.9	7
background	697768	2.48833e+06	2167.49	1539	50.5654	80.5418	69.3186	33.0859	80.4203	10.9956	231.122	5.09879	0.535373	13388.2	2.25
background	748114	2.48571e+06	3998.11	1240	20.5654	55.5279	88.0533	9.43457	46.3085	6.22559	886.113	0.28849	0.0216368	10435.9	10.25
background	717484	2.48371e+06	1451.52	981	146.991	23.368	28.8861	65.3608	25.265	2.69336	127.033	64.692	13.9184	8779.75	5.625
background	731740	2.481e+06	127.279	1029	80.6531	59.0098	16.4562	46.4878	99.1939	12.5521	23.4203	135.855	28.4441	9772.13	2.375
background	720270	2.47161e+06	271.662	874	157.707	60.9724	17.5347	175.96	31.6883	3.83588	140.983	104.152	20.5938	20592.6	7.375
background	692521	2.47876e+06	3660.74	1230	0	88.4808	79.9057	50.9221	94.3905	15.3907	321.544	7.05332	2.47291	7590.95	7.875
background	669737	2.48251e+06	2880.78	1077	9.0779	83.0165	26.7117	140.922	87.4886	13.8435	189.825	50.3851	9.50251	9461.47	8.625
background	683013	2.48574e+06	296.985	895	1126.93	1.18972	0.12747	1101.35	1.59699	0.137573	25.998	109.044	61.6518	4199.36	2
background	724061	2.48613e+06	3482.71	1265	0	24.4181	90.6668	375.112	27.6862	3.32501	882.251	9.04622	2.12424	13082.5	5.875
background	673403	2.48308e+06	800.5	1149	49.8871	123.151	47.0143	0	142.949	38.4664	91.068	35.9604	6.35718	11543.5	6.125
background	675416	2.49427e+06	725.603	1134	0	113.276	31.1988	68.9448	148.427	34.5164	198.225	78.8333	16.2911	8847.97	7.75
background	758889	2.48487e+06	1369.53	1060	0	50.9415	33.7732	53.4998	64.1112	9.8539	80.203	50.7541	7.7211	4142.39	10.875
background	691836	2.49625e+06	582.495	1685	86.8112	68.3167	58.0358	80.203	72.3382	8.07326	6.5797	25.4153	3.63969	15885.8	4
background	681118	2.48996e+06	2730	1004	6.5797	152.745	36.5916	25.998	173.595	56.275	171.363	29.0521	3.73918	8829.99	8.125
background	684089	2.47562e+06	108.167	900	525.415	26.921	11.2001	698.929	16.6805	1.94756	9.43457	122.906	44.6415	6411.37	2.375
background	686670	2.48628e+06	2470.4	1292	16.8401	117.425	50.5923	14.3424	120.741	26.7543	571.602	19.3243	2.95232	4640.8	7.5
background	700086	2.48569e+06	3359.6	1331	0	37.3438	94.6054	191.807	37.5684	4.86275	2070.71	0	0	10725.8	4.75
background	705825	2.49075e+06	2232.13	984	0	56.7043	78.1259	128.953	58.5018	7.51667	173.025	23.9802	3.82368	5865.06	2.375
background	692652	2.47787e+06	3421.18	1180	0	101.612	75.9947	49.6455	106.305	20.1555	697.202	5.56096	2.27176	7051.6	6.875
background	684533	2.50242e+06	1982.04	1391	0	117.509	65.0486	68.8366	129.256	23.0293	313.265	15.4039	2.22131	7703.4	5
background	663983	2.48496e+06	474.342	754	697.263	5.44541	0.620489	655.183	4.30696	0.381045	71.7625	53.0852	9.88938	4315.1	7.875
background	709654	2.47521e+06	912.414	1164	0	97.5269	55.3139	64.0597	125.838	18.9699	115.085	62.4396	13.3198	10531.5	3.75
background	744090	2.48123e+06	3946.57	1233	85.7913	90.5701	75.5423	9.43457	103.794	14.8286	53.8256	12.9705	1.61878	10752.7	5.375
background	742343	2.49745e+06	5135.61	1110	50.5654	82.8268	60.4629	56.8855	65.8834	8.85544	9.43457	41.2773	7.03679	9810	6.125
background	741930	2.47792e+06	3715.28	1145	0	83.9571	60.1786	100.796	83.7167	10.0008	472.628	20.4021	2.75003	12385.3	7.25
background	732814	2.47774e+06	3349.94	1321	0	37.4423	92.1341	186.262	32.9268	3.90393	1069.09	2.50027	0.344774	12241.3	9.75
background	686423	2.49676e+06	721.249	1233	0	120.023	44.1097	105.926	147.392	32.6596	309.874	45.8695	11.2802	11424.6	6.25
background	683735	2.49925e+06	1087.47	1187	20.5654	119.988	28.9485	9.43457	183.698	38.1761	179.679	57.3917	9.79723	7826.84	12
background	684168	2.49017e+06	2212.69	1031	16.8401	124.791	28.9513	20.9221	139.022	30.5872	25.998	53.6859	13.3133	8221.59	5.375
background	713626	2.47201e+06	4236.91	1137	0	23.908	96.7267	131.46	24.3227	3.24781	1280.67	0.16996	0.012747	14832.8	3.125
background	757159	2.48401e+06	1138.42	837	369.013	23.1937	4.13062	273.338	31.2619	4.20473	104.283	73.0293	11.7635	4966.79	9.125
background	726629	2.48358e+06	3356.78	1325	0	40.9955	82.1815	282.489	44.8687	5.16953	808.997	20.3553	4.89043	11789.5	5.5
background	679908	2.48165e+06	331.361	918	179.336	19.9859	4.5126	193.593	15.0899	1.88338	0	144.789	42.7518	4990.92	1.375
background	720856	2.479e+06	2895.27	1130	0	12.4106	98.3906	337.744	10.796	1.14002	1528.56	0	0	14566.7	10.25
background	688201	2.49025e+06	1699.44	1389	20.5654	92.7426	66.8235	9.43457	109.481	23.1161	99.4346	21.4976	2.96021	8913.38	2.625
background	684638	2.47743e+06	618.466	909	1070.42	3.68108	0.961614	290.81	2.60284	0.220707	44.8892	160.747	48.5976	4566.31	3.125
background	752733	2.4878e+06	1092.02	931	323.236	15.4942	6.91324	33.0859	35.898	5.72681	26.5024	175.459	36.3753	5424.78	3.875
background	717763	2.48366e+06	1724.67	1059	68.3057	28.0564	39.0804	39.4346	30.4952	3.28402	262.157	51.8159	10.8037	9024.62	7.75
background	748272	2.50116e+06	699.714	948	56.6766	73.3333	28.1554	27.1451	47.9849	6.93003	23.4203	103.108	27.3565	4131.4	1.25
background	709263	2.48293e+06	1879.49	1209	2.85487	64.443	47.396	27.1451	52.8842	5.48283	80.7722	41.0922	6.22304	7769.77	9
background	691651	2.48963e+06	1073.31	1283	9.0779	58.9967	33.2788	20.9221	92.3227	17.2278	56.8855	74.9378	29.1532	10202.2	0.75
background	669728	2.49265e+06	2060.41	1321	25.998	95.7751	35.8786	247.743	79.7572	10.0256	267.996	20.0112	3.77338	7594.27	12.125
background	703134	2.49514e+06	2087.1	1199	0	23.7275	94.3116	106.137	23.3768	2.57957	922.323	5.99597	1.18414	9819.95	12.5
background	692532	2.49069e+06	1998.32	1238	0	84.274	70.9978	32.7254	105.699	17.9073	132.174	22.85	4.55895	11585	4.125
background	747697	2.50432e+06	814.985	976	6.5797	72.7868	23.4425	127.648	59.4088	7.98308	46.4878	120.184	26.5783	5433.23	6.75
background	720994	2.48417e+06	2394.37	1145	0	9.96285	98.5486	185.006	8.86778	1.05804	1465.86	0.658191	0.119858	11149.6	7.25
background	750940	2.49968e+06	956.713	880	6.22303	88.5813	44.5063	161.296	60.511	10.7818	26.5024	67.0415	12.3996	2376.07	3
background	700878	2.48849e+06	2232.33	1323	0	32.049	88.5658	344.45	33.303	3.80125	715.292	11.6411	2.8504	10953.9	7.875
background	756877	2.48744e+06	1724.67	919	42.4772	53.6718	23.2931	128.953	40.8433	4.84656	214.145	31.0955	6.38709	1860.24	22.75
background	715790	2.48162e+06	1677.05	848	295.319	50.8015	28.8608	261.769	49.1792	7.72083	83.5897	101.867	25.8199	9621.96	3
background	716015	2.47366e+06	3088.69	958	0	42.7703	78.0217	185.349	45.9761	6.20212	279.105	24.494	3.33767	16946.3	2
background	751601	2.48487e+06	2640.68	1077	0	94.6804	33.061	42.0122	84.1351	10.222	102.171	29.244	5.09077	7590.71	1.625
background	741997	2.4761e+06	5254.11	1071	0	68.9288	32.4955	144.023	55.1214	6.06163	91.068	44.5702	6.51194	14112.2	14.125
background	681901	2.49173e+06	3377.63	1048	2.85487	146.678	39.2481	33.0859	168.116	54.8327	290.565	14.9553	2.32558	10201.1	7.875
background	696492	2.47233e+06	1236.93	1126	0	66.0106	70.2835	163.561	59.8061	8.25501	279.078	35.1308	8.99084	3755.28	8
background	702812	2.48707e+06	2526.6	1197	0	2.88742	99.6994	379.301	2.69506	0.300639	1652.22	0	0	9452.62	4.125
background	687447	2.47099e+06	591.693	984	232.257	44.4431	28.7882	236.809	27.2635	3.02561	68.9448	132.783	35.7093	11301.4	4.375
background	691332	2.47044e+06	730.548	1001	279.105	33.9708	21.1352	307.301	26.5151	3.85956	6.22303	140.295	38.0986	9024.47	1.75
background	704588	2.48699e+06	1952.08	1118	0	21.5318	94.6521	179.617	21.2619	2.71734	921.076	4.93417	0.7287	7824.02	8.25
background	688366	2.49026e+06	1868.93	1374	55.4325	91.6635	65.6824	9.43457	110.824	23.6948	38.6662	23.0746	3.39845	8981.58	2.125
background	689175	2.47806e+06	2005.29	1028	0	99.547	75.6588	38.1579	95.0368	15.1686	486.66	20.43	3.99115	5817.99	6.5
background	671055	2.49335e+06	692.604	1377	82.3912	105.571	24.736	53.6579	147.561	21.078	15.6576	52.7959	9.71715	9097.52	3.375
background	738687	2.47824e+06	2534.42	1121	0	105.178	41.5379	54.6207	107.423	14.0224	110.565	56.2106	10.4353	11176.3	7.25
background	708219	2.48155e+06	2461.1	1189	0	37.5565	87.9434	519.246	33.7347	3.54968	873.48	7.79594	1.12154	9414.89	5.375
background	683761	2.48496e+06	724.983	897	1117.55	1.30623	0.136208	785.685	1.91445	0.21269	6.5797	119.232	67.7822	3181.27	0.875
background	674947	2.4909e+06	1182.24	1053	56.6766	119.303	30.2701	20.9221	157.414	47.2407	16.8401	58.7741	13.0943	12095.8	2.625
background	696417	2.49346e+06	2442.38	1665	44.8154	108.675	51.8662	41.8033	76.8906	8.53257	380.923	13.0344	1.94962	15591.5	6.625
background	717757	2.47076e+06	2753.63	1183	0	25.3876	85.4898	476.217	8.56057	0.965482	918.652	16.4935	3.46094	19140.1	9.25
background	686902	2.47048e+06	797.12	1069	0	49.6003	50.4127	193.85	30.7606	3.23184	65.1912	86.9111	21.2343	11664.5	11
background	751078	2.50126e+06	391.152	842	225.273	64.7429	28.6333	175.523	49.1164	7.62972	0	109.738	24.0239	1353.66	2.875
background	751878	2.48817e+06	692.604	987	0	41.5385	27.6937	61.8054	70.0001	10.3718	141.013	127.143	24.5405	6195.56	6.625
background	703212	2.49253e+06	849.588	1128	0	45.8829	84.4577	213.033	46.4349	5.63919	604.276	14.1066	2.14149	8746.43	5.125
background	680516	2.48617e+06	547.449	940	528.239	32.2271	4.92974	503.734	51.4457	7.95167	50.5654	142.41	45.4752	6068.31	3.375
background	694399	2.48707e+06	2779.66	1167	0	53.0521	90.5329	73.3507	58.7461	8.27232	231.535	0.424899	0.0382409	10791.2	7.875
background	664234	2.47752e+06	2802.23	545	695.419	16.8069	3.98088	1277.47	1.88781	0.213968	231.156	29.4094	3.92817	11704.8	6.25
background	704032	2.48231e+06	1777.1	1262	240.98	67.9398	38.4806	147.815	102.541	16.2537	102.491	75.4644	16.0147	8794.91	3.75
background	756627	2.48458e+06	816.088	828	529.195	16.6418	2.56358	470.197	24.7915	3.27162	79.4977	81.8032	14.6946	4544.28	17.25
background	678037	2.48959e+06	1509.87	1051	20.5654	129.329	25.0143	9.43457	169.938	48.7309	42.6862	90.1346	19.3214	10239.6	7.125
background	751450	2.48412e+06	3396.5	1321	0	94.4961	53.8995	58.5818	62.4165	7.24448	357.367	4.12601	0.50172	8136.64	12.5
background	684201	2.47043e+06	1271.38	1092	0	75.2294	74.1863	102.171	37.715	4.29984	645.787	22.4444	4.38258	11570.6	4.625
background	689908	2.47125e+06	829.759	1077	0	46.1507	35.2971	56.6766	29.1464	4.1689	111.795	122.072	29.9456	9955.53	4.875
background	683471	2.49827e+06	1893.81	1093	9.43457	121.491	33.014	53.6579	164.115	37.3036	65.3608	32.8425	5.43669	8150.12	10.25
background	662360	2.47959e+06	3465.62	605	471.257	28.7476	14.2385	954.882	2.22161	0.217912	433.12	22.2568	3.97717	9590.71	11.25
background	672331	2.47888e+06	1061.51	1101	6.22303	99.7007	21.9232	39.0779	105.424	19.4897	137.833	94.0084	19.8689	12944.2	3.625
background	728320	2.48175e+06	2551.24	1245	0	56.7383	84.2062	64.3239	65.0221	8.03378	121.814	14.4978	2.4644	11438.2	7.875
background	662824	2.48633e+06	695.845	652	1896.45	0	0	1953.61	0	0	143.108	32.9674	4.05011	2825.74	4.875
background	730555	2.47841e+06	2219.39	1315	0	53.8856	66.9243	229.634	56.4589	5.86232	505.238	41.473	6.45883	12600.5	6.5
background	754075	2.48283e+06	2288.27	1332	32.7254	72.6172	65.8857	41.8033	72.9625	8.2471	178.864	12.9531	1.73307	7264.28	12.25
background	681008	2.48872e+06	2524.64	996	87.8191	131.169	24.7833	0	162.486	55.3917	175.523	65.8284	12.739	7780.71	2.375
background	730784	2.4824e+06	492.037	1080	122.236	67.5375	16.5637	70.1413	127.749	19.0744	82.3912	125.493	29.3818	9220.6	9.375
background	729796	2.48015e+06	1197.75	1175	6.5797	68.2116	61.6361	25.998	74.7744	8.51216	507.552	48.1576	8.33455	11582.5	8.5
background	725665	2.48126e+06	5072.84	1344	0	26.618	95.8384	274.598	28.9846	3.7282	1678.6	0	0	13834.7	11
background	686087	2.4932e+06	794.292	1525	0	68.9423	69.3022	46.9286	83.3586	13.1393	591.097	34.2312	7.70216	11284	5.375
background	727524	2.48078e+06	3394.78	1331	0	42.154	89.373	124.872	45.7025	5.47848	789.078	10.2546	1.93455	12681.3	9.5
background	751873	2.49291e+06	1652.18	859	9.43457	36.2903	6.57266	254.956	45.5144	7.34601	45.2563	101.232	16.1116	7330.93	6.125
background	728058	2.47645e+06	5026.14	1162	0	9.782	98.6488	563.446	10.0276	1.2747	1903.14	0	0	15586.9	7.25
background	747730	2.48513e+06	4589.31	1259	0	61.5661	85.4978	241.841	52.2133	6.99961	1460.88	0.339919	0.0254939	10962.3	5.375
background	756672	2.48664e+06	2505.85	925	6.5797	46.9325	17.7463	35.3031	36.6142	4.23874	251.337	28.346	3.68403	2649.7	10.125
background	699673	2.49288e+06	1234.38	1357	0	57.5695	64.3415	131.852	65.8131	7.55263	268.546	46.8734	12.1417	12267.9	9.375
background	752035	2.49115e+06	483.735	872	115.085	21.7259	11.0114	39.0779	51.8945	7.30189	65.3608	114.497	19.1911	6408	1.75
background	672693	2.48137e+06	1315.9	1202	61.0005	100.165	24.3488	0	142.551	34.6695	89.881	68.8014	12.7659	12226.2	7
background	661463	2.48452e+06	2250.2	772	464.323	20.9022	10.4847	658.245	2.71935	0.280433	167.51	19.2505	2.5807	4866.75	10
background	693207	2.46865e+06	1509.87	983	27.1451	63.7231	38.0497	2.85487	57.9816	9.5013	199.044	107.202	28.9205	8682.03	3.375
background	679022	2.49079e+06	469.574	1002	33.0859	111.315	22.1442	2.85487	161.516	42.6779	100.763	108.516	22.7001	10600.3	6.5
background	716653	2.47112e+06	3706.67	1163	0	3.98116	99.6137	529.124	3.96982	0.386266	1679.88	0	0	17978.1	4
background	745958	2.47614e+06	2557.05	1009	0	113.246	55.6664	127.8	83.8291	15.418	469.068	11.201	1.973	15943.7	15
background	726848	2.48399e+06	2978.93	1198	0	41.5939	66.1993	171.025	50.9501	5.78615	341.646	48.2785	12.1076	11379.1	3.25
background	687439	2.49215e+06	2130.63	1392	73.2316	75.6816	77.7968	20.9221	84.6024	13.8745	23.4203	11.7897	2.08724	10484.8	5.5
background	676265	2.49174e+06	2254.99	1098	30	125.448	25.9682	9.0779	162.915	57.5846	191.181	38.7759	6.32194	11295.9	6.25
background	675803	2.48874e+06	3370.83	1099	25.998	154.638	50.0211	6.5797	164.804	43.6875	53.6579	26.2767	3.38589	11322.1	3.125
background	744238	2.48509e+06	5378.62	1717	6.5797	31.2669	94.8921	25.998	23.2882	2.45407	1800.58	0	0	8398.39	11.125
background	728371	2.4841e+06	1564.61	1068	56.8855	32.3335	39.2911	6.5797	64.9793	8.84443	25.998	101.048	29.1074	10012.1	1.75
background	682279	2.49979e+06	2431.67	1247	46.9286	129.452	27.2414	0	194.279	46.3026	46.4878	54.1745	9.72786	6307.85	5.125
background	745327	2.50034e+06	1036.19	1205	0	46.623	68.5734	305.194	22.7396	2.61658	459.275	47.135	8.6287	7156.49	4
background	743296	2.47941e+06	3739.91	1414	0	81.6666	73.3472	153.282	90.1514	12.0401	679.849	3.11434	0.335592	11741.7	16.25
background	747347	2.4963e+06	1065.32	1082	0	65.0687	69.8899	142.796	63.0903	8.08691	254.543	31.8782	5.44404	7299.31	7.125
background	683864	2.48204e+06	810.555	883	1568.11	0	0	1543.12	0	0	0	102.022	63.007	1021.76	0.875
background	749584	2.49948e+06	1282.65	898	14.3424	111.638	58.069	91.6097	54.9676	7.85332	69.4346	32.8497	5.11265	3516.02	11.375
background	684581	2.49885e+06	878.237	1224	0	123.382	37.1088	32.5777	175.53	35.8009	359.17	45.2833	8.37782	8791.84	7.5
background	688727	2.48068e+06	2830.19	1239	0	68.1411	86.5159	388.52	69.8343	10.5276	693.569	2.29686	0.199943	4050.89	7.75
background	753706	2.49119e+06	1698.38	839	688.213	3.95422	0.424015	600.37	12.1415	1.47588	80.6531	83.486	11.8784	4884.75	1.5
background	688633	2.47085e+06	445.982	998	204.399	37.3048	30.1241	242.038	23.5678	2.86867	15.6576	131.589	36.3933	11269.9	1.5
background	724455	2.48191e+06	4110.44	1394	0	21.5169	96.9012	221.698	22.173	2.7544	1866.9	0	0	14483.5	5.5
background	664432	2.48762e+06	1152.56	760	1181.79	0.16996	0.012747	2244.7	0	0	229.623	41.168	5.437	2101.07	7.75
background	724593	2.48472e+06	3722.54	1360	0	37.4908	90.6787	248	35.7391	4.06819	1103.68	5.46215	0.836078	13174.3	9.375
background	751988	2.48987e+06	814.985	874	137.751	29.7796	33.9866	122.551	60.0233	8.61202	23.4203	108.81	19.3295	6105.94	1.875
background	688215	2.47288e+06	807.217	909	82.2492	58.6982	24.1985	65.8652	27.7571	3.61651	17.1973	140.531	34.1665	9680.75	2.75
background	682626	2.49426e+06	2770.42	1195	27.1451	129.383	38.775	2.85487	147.742	55.7414	850.696	3.60068	0.391147	10500.6	12.125
background	661649	2.48559e+06	1800	613	686.6	18.6931	9.0037	1153.92	1.14482	0.144225	525.881	15.8922	1.82407	3816.73	11.5
background	741886	2.48347e+06	3761.98	1461	9.0779	83.8883	78.7427	56.8855	89.6048	15.1987	599.391	15.1688	2.73404	7617.52	11
background	693348	2.49767e+06	1824.83	1474	0	73.7906	65.6914	50.5654	73.7289	9.26851	785.252	24.6394	3.52906	17342.6	4.125
background	667861	2.48236e+06	1718.14	1102	26.5024	50.5307	8.90635	294.626	58.7371	8.25561	229.768	83.0086	19.3396	8341.94	13.625
background	689789	2.48944e+06	900	1237	147.198	58.3603	31.0335	62.8549	89.3215	20.9437	0	85.3352	29.9805	8928.21	5.25
background	694510	2.49724e+06	1677.05	1565	0	93.9778	72.2329	40.131	97.2872	14.9949	778.856	11.9003	1.67237	18053	7.75
background	691539	2.49018e+06	1395.89	1227	70.238	75.848	38.9437	0	114.804	20.8134	46.4878	76.6131	22.5697	10556.1	1.875
background	724654	2.47801e+06	5757.58	1369	0	39.4763	87.0094	282.193	40.0284	5.01704	852.454	6.95137	0.809218	16668.9	5.875
background	702643	2.48979e+06	2040.88	1281	0	29.4793	94.3343	73.2316	29.5537	3.15289	1030.55	2.71974	0.28902	9046.13	6.25
background	679344	2.48219e+06	1056.83	937	540.282	28.8885	8.97512	479.229	20.6047	2.5904	26.5024	145.064	41.7872	5553.97	2.25
background	681327	2.49952e+06	2379.66	1148	23.777	136.806	29.397	6.22303	181.309	43.5509	56.9858	55.5485	10.557	5664.92	5.625
background	716180	2.47847e+06	840.536	891	602.477	31.0094	18.0993	311.54	33.9317	4.52545	53.0312	116.732	23.7723	12675.7	2.625
background	727789	2.47555e+06	5927.56	1089	0	5.46702	99.2443	434.299	5.225	0.602776	2692.5	0	0	16482.9	10.125
background	683305	2.47372e+06	1879.49	900	9.43457	98.3926	57.194	25.998	46.7886	5.81845	73.4735	51.3955	9.80687	8401.82	8.125
background	696733	2.49249e+06	1836.14	1699	44.8154	103.216	46.1579	6.22303	86.7454	10.5698	158.952	5.52849	0.616584	15095.3	6.125
background	739310	2.47851e+06	2161.87	1081	0	108.736	38.0848	72.4637	124.532	15.9882	102.171	61.913	11.0982	11027.7	10.625
background	720034	2.48747e+06	3246.8	1375	0	23.3634	89.0325	157.259	18.4501	2.13306	1022.91	5.64209	0.782218	8813.52	9.5
background	691383	2.47288e+06	1260.36	1099	9.0779	51.7048	27.65	20.9221	27.5012	4.25658	221.698	112.401	26.2336	8035.75	4.625
background	689411	2.49468e+06	1391.69	1278	14.3424	87.2801	61.2894	44.8892	116.812	17.4978	185.006	41.5875	9.06672	13474.3	11
background	709243	2.48708e+06	3635.95	1184	0	16.0158	92.9454	245.526	16.0141	1.70601	610.244	5.8722	0.806148	4050	6.375
background	754029	2.49102e+06	1977.73	912	479.977	11.0259	1.37513	337.67	16.4243	2.01281	56.8855	78.9262	11.5449	4508.89	8.75
background	721281	2.48322e+06	1639.33	1120	0	21.7743	91.9481	141.533	23.9949	2.86965	667.245	9.87622	2.2498	11946.2	4.5
background	721701	2.48518e+06	3593.24	1192	0	6.08954	99.3385	872.978	5.72758	0.565596	2075.61	0	0	11256.9	6.75
background	745229	2.50066e+06	1081.67	1246	0	45.3101	67.726	339.836	21.0169	2.32899	382.736	53.0968	9.8844	7226.26	15.375
background	716511	2.48182e+06	1500	916	249.98	40.1721	15.728	112.587	40.369	5.45501	86.2798	105.883	24.7698	9767.75	4.75
background	740936	2.47894e+06	2294.56	1258	103.984	90.2513	55.1968	46.9286	108.754	14.5556	41.8033	35.7465	5.16687	11064.5	5.5
background	680991	2.4855e+06	602.993	933	621.071	16.664	2.01226	318.243	40.5757	6.75476	0	134.404	42.4695	5246.91	3.5
background	735066	2.47756e+06	4794.37	1188	0	53.1241	90.3517	44.8154	48.7892	7.33474	962.484	2.0356	0.186172	11876.6	5.5
background	700247	2.48274e+06	1200	1343	0	61.8198	76.6781	94.3075	69.3187	9.66026	571.886	24.8564	4.76247	7793.82	7.5
background	690116	2.48564e+06	1972.03	1348	0	59.5551	85.2	65.3608	63.7409	8.19566	951.391	11.8308	1.60651	6375.26	6.375
background	701049	2.49567e+06	2591.14	1267	0	20.2739	94.4717	327.37	19.7941	2.17914	736.698	5.90108	1.10127	11887	4.75
background	673800	2.48832e+06	1953.46	1125	6.22303	127.674	43.0989	26.5024	142.999	48.271	264.596	24.1727	4.79617	10832.6	2.75
background	690906	2.49927e+06	1542.01	1525	51.748	87.589	35.0841	50.9221	99.5014	13.9214	112.587	31.0551	5.1596	14561.2	7.375
background	664231	2.47698e+06	2708.15	733	199.543	33.5835	7.53779	880.372	8.68784	0.976636	270.706	32.0724	4.68796	12241.9	12
background	691951	2.48113e+06	4344.1	1255	0	92.2332	84.1048	149.609	94.7043	15.0642	1354.42	0.424899	0.0382409	7099.87	4.75
background	667734	2.47918e+06	1519.08	1109	52.1046	42.212	7.06304	46.9286	57.6262	8.48654	170.565	87.0756	17.7968	11030.4	5.375
background	689289	2.46984e+06	984.073	1139	0	49.0337	63.1155	137.833	35.5974	4.66279	489.381	72.5207	18.8864	11098.3	5.125
background	678831	2.48455e+06	1148.26	947	0	77.0752	21.79	36.5797	105.978	18.6447	59.6213	139.281	38.9484	6586.35	6.125
background	670171	2.4877e+06	2197.38	1202	20.9221	140.072	55.1965	9.0779	129.919	32.8006	590.796	7.80133	1.13422	7313.17	5.375
background	715411	2.48534e+06	417.852	854	1268.42	0.286469	0.0214852	1488.03	0.11651	0.00873823	0	87.9692	65.3474	6216.01	1.125
background	721356	2.47506e+06	2532.11	1198	0	28.1873	96.4103	201.894	22.2566	2.54059	1295.1	0.16996	0.012747	18085	3.25
background	759642	2.48666e+06	1106.35	1219	0	48.1492	55.5622	394.201	43.3693	6.03402	721.139	31.9755	6.37978	2772.53	8.375
background	712885	2.47515e+06	3736.05	1238	0	17.0528	95.9296	538.384	18.6072	2.80845	974.999	2.29446	0.29318	13770.5	3.25
background	714118	2.48244e+06	906.973	882	16.8401	58.7319	32.2205	20.5654	47.8253	6.02794	26.5024	75.3792	24.7965	8255.73	5.75
background	741828	2.48522e+06	3706.43	1368	0	71.5775	84.6923	99.4346	73.8483	12.038	724.844	3.52666	0.484385	6349.38	7.375
background	692059	2.49399e+06	1816.18	1651	0	78.1777	72.2746	44.8892	80.0081	10.3571	344.613	10.7085	1.5832	13978.9	3.25
background	684153	2.48478e+06	550.727	901	1073.22	2.18594	0.329649	370.284	2.81546	0.302791	0	128.114	60.396	2889.05	1.25
background	686287	2.50146e+06	1465.4	1345	96.3851	114.938	45.2881	26.5024	156.601	31.0468	9.0779	50.022	8.28289	9577.9	3.375
background	694239	2.48728e+06	2537.97	1230	0	50.0567	90.8822	53.6579	55.2091	7.67406	469.068	0.594859	0.0509879	10761.3	6.375
background	697190	2.49415e+06	2292.01	1302	27.1451	108.998	57.2908	52.1046	90.364	10.8204	39.4346	19.531	3.09819	14990.2	9.75
background	686831	2.49991e+06	182.483	1217	0	103.335	32.1431	31.1825	145.854	34.9057	61.6745	58.5458	13.9699	10457	8.375
background	684598	2.49752e+06	2193.29	1147	0	129.49	50.7117	45.0187	152.221	37.3856	613.707	11.6445	2.39228	9489.35	5.625
background	683445	2.49314e+06	1871.82	1278	58.2887	134.746	42.0536	0	149.566	51.291	357.995	10.9413	1.42588	11252.5	2.625
background	685195	2.49474e+06	1385.21	1486	0	110.582	60.8864	42.4772	122.034	28.8715	545.237	19.5239	3.03928	11752.2	14.125
background	667673	2.48001e+06	713.092	1363	100.497	45.1117	7.35699	69.0779	72.2473	11.0863	65.3608	109.908	29.7282	10277.4	9.625
background	760370	2.48528e+06	1659.52	997	309.536	38.4811	30.3561	272.873	43.2727	6.8579	16.8401	82.9038	15.2323	4318.85	7.75
background	688819	2.49891e+06	1207.48	1328	14.3424	106.496	43.0601	16.8401	129.432	28.0266	212.737	31.3456	7.0774	12655.9	4.5
background	705059	2.49385e+06	1436.56	1319	0	32.7432	90.5542	272.873	36.9123	4.42409	736.16	7.66027	1.28619	7515.88	6.5
background	684664	2.4743e+06	829.759	887	2.85487	61.8539	34.1673	33.0859	43.1979	5.36459	39.0779	98.6997	34.2411	7683.75	4
background	698226	2.48164e+06	876.185	1058	84.7186	84.3791	49.4	65.8652	99.9065	15.01	0	74.0388	16.7047	6686.84	3.375
background	709135	2.48805e+06	3245.69	1119	0	15.6691	96.9972	199.543	16.1805	2.13599	241.879	1.18972	0.165711	3420.66	8.25
background	695952	2.48079e+06	1749.29	1041	183.205	111.332	46.5075	82.2492	131.176	23.9355	0	65.7834	13.3208	6565.07	3.25
background	746964	2.47607e+06	2163.75	857	0	101.368	56.1454	44.8154	54.1317	9.62215	61.6745	24.7535	5.46301	16572.3	4.75
background	751444	2.49589e+06	2354.76	925	0	106.206	35.1098	56.8855	61.5055	9.75887	65.8652	27.5169	3.97923	5750.7	4.625
background	693952	2.47661e+06	2521.79	1110	0	104.471	68.0753	53.6579	104.423	16.7612	112.195	35.517	6.35078	5399.42	3.875
background	704458	2.49644e+06	2952.37	1311	0	38.9165	86.2209	98.8923	29.1025	3.49495	798.373	8.48596	1.4068	9472.45	2
background	690480	2.49718e+06	1302.5	1494	0	89.7183	71.207	70.0267	92.197	13.6803	741.338	12.0304	1.7404	14823.2	7.75
background	677186	2.49271e+06	2216.35	1045	66.1247	121.539	32.6553	0	158.122	51.0091	42.4772	40.5244	6.97092	10295.3	3.125
background	745862	2.50104e+06	540.833	1018	91.068	52.5864	41.1416	107.018	29.8401	3.4323	46.4878	109.111	22.4372	6562.26	5
background	717714	2.48571e+06	1816.18	1081	0	37.0412	22.9674	96.3851	37.7072	4.14576	169.325	52.0379	7.70123	7596.4	8.75
background	702465	2.48412e+06	2225.06	1316	0	6.67744	98.7541	774.564	6.935	0.874473	1362.32	0.556067	0.0480406	9691.11	6.875
background	716453	2.47073e+06	4005.65	1067	0	5.43129	99.4774	207.397	5.43871	0.522626	2071.05	0	0	17862.8	4.375
background	686664	2.49574e+06	952.943	1287	42.1638	99.5277	54.1128	20.5654	120.109	21.7586	9.43457	44.6076	11.0702	12222.1	4.875
background	748954	2.49434e+06	1463.86	1053	0	114.624	47.7444	32.7254	123.886	21.1712	284.242	29.41	5.12805	8010.96	6.875
background	751907	2.49844e+06	1389.75	808	178.552	75.8167	24.258	115.085	53.6217	10.3202	33.0859	93.5505	17.0507	3156.71	3.375
background	692028	2.47561e+06	1559.13	1066	0	105.971	64.4582	42.1638	107.5	20.8668	326.622	30.8866	6.71202	7102.91	9.125
background	700909	2.49587e+06	2401.87	1265	0	23.4581	92.8886	73.4735	20.3381	2.21987	957.153	7.58308	1.46633	12115.9	7.75
background	693432	2.49879e+06	1385.21	1494	162.808	80.6061	47.5083	155.221	83.4748	9.99693	23.4203	59.6107	9.84865	17120.8	2.75
background	748985	2.48723e+06	2713.47	1233	0	62.5119	86.7455	130.171	50.6847	5.90688	671.131	4.92536	0.653774	9214.45	14
background	745434	2.48687e+06	5629.22	1525	0	30.4112	94.3646	69.4346	29.153	3.69982	2575.95	0	0	8822.7	8.125
background	716789	2.48401e+06	1019.12	918	378	13.9728	7.15941	374.581	13.6975	1.40898	6.22303	92.0439	27.2144	8105.55	5.125
background	707896	2.49217e+06	1194.74	1071	113.399	79.447	28.9112	50.5654	66.0216	7.77709	33.0859	60.5094	9.79292	4212.84	5.75
background	698227	2.49219e+06	362.491	1373	0	93.01	33.9273	87.8191	88.6206	9.91687	202.098	59.8994	14.457	13568.1	6.25
background	662362	2.48566e+06	1397.18	600	1376.7	0.66309	0.0764049	1777.75	0	0	56.6766	26.8657	3.66031	3536.57	1.25
background	708161	2.48939e+06	1920.94	1066	0	18.5492	96.0218	212.572	15.2936	1.60475	1224.19	2.94166	0.328285	3631.12	11.875
background	694907	2.49234e+06	3540.13	1576	0	102.773	75.1651	50.9221	94.1155	14.0814	969.286	3.43072	0.671581	14405.7	9.875
background	684037	2.47715e+06	819.39	894	796.074	17.6034	8.50996	649.131	9.71284	1.22243	0	144.841	40.7346	4902.5	1.5
background	672244	2.487e+06	1711.05	1131	14.3424	145.242	35.822	16.8401	174.137	59.1121	232.257	17.039	2.11778	9489.11	6.5
background	698756	2.48497e+06	1952.08	1292	14.3424	49.2994	90.152	16.8401	52.7237	6.49002	1164.58	4.40707	1.17641	9966.5	6.375
background	739440	2.48231e+06	1650.27	1288	0	81.7488	55.4581	104.197	111.486	17.1252	146.991	51.8663	16.3932	7392	5.25
background	749071	2.49411e+06	1721.54	1050	0	116.505	47.5279	32.7254	130.201	22.6026	291.034	28.917	4.94421	8178.62	7.125
background	754555	2.48588e+06	2262.96	917	821.078	16.1375	4.55854	803.322	22.4513	3.25359	6.5797	130.593	25.879	4614.25	2.375
background	703335	2.48475e+06	1559.13	1200	0	26.3225	85.5819	193.642	29.8736	3.98753	581.221	14.1329	3.31926	10034.5	10.5
background	738633	2.4792e+06	1664.12	1227	0	93.0407	38.5741	36.4856	109.36	14.5236	143.045	57.3478	11.3832	10219	3.5
background	711490	2.48358e+06	657.951	882	181.702	29.6118	6.25717	202.129	23.714	2.52254	25.998	95.367	23.582	6752.4	4.875
background	737659	2.4808e+06	1746.45	1122	0	53.1896	77.0273	238.085	59.8685	8.20001	616.402	13.7112	2.31333	8490.58	6.375
background	708442	2.47671e+06	960.469	1190	0	92.2986	75.4288	149.104	107.091	15.045	721.753	26.6292	4.82125	9480.05	0.875
background	747055	2.47677e+06	1667.09	1107	0	83.6947	38.1212	100.796	60.3289	10.3325	135.889	52.9915	16.0277	16084.5	10.125
background	709927	2.48649e+06	2809.13	1063	0	27.4082	80.2591	107.522	22.2234	2.27815	510.885	18.2997	2.24357	4215.83	6
background	716336	2.48076e+06	1451.21	842	122.735	60.313	27.0798	42.6862	63.1086	10.3069	0	101.738	23.8151	10639.9	2.125
background	661673	2.4825e+06	1702.62	967	146.54	29.7437	5.96211	282.489	4.67389	0.509879	100.216	36.8363	6.95066	6789.55	7.625
background	753273	2.4881e+06	1699.44	892	844.481	9.43036	1.93956	605.634	28.0645	4.60805	16.8401	177.457	35.3055	4838.28	4.25
background	735647	2.47688e+06	5324.56	1012	0	89.296	73.3215	80.5654	85.2091	13.4125	390.774	16.2814	2.14598	12457	5.625
background	754849	2.49091e+06	2494.51	811	230.232	37.6155	14.1519	219.723	45.0165	6.01254	155.963	42.012	5.98388	3761.98	18
background	695939	2.47446e+06	1745.68	1016	33.0859	80.6535	67.829	97.0207	84.6376	12.8898	9.0779	35.6684	10.4834	3230.68	2.5
background	749112	2.49634e+06	1536.75	971	244.419	88.3366	29.2214	167.51	71.9083	10.2078	14.3424	63.4575	10.9966	6159.65	3.875
background	715120	2.4824e+06	1295.57	834	175.619	51.8395	26.2307	172.404	37.9288	4.57472	0	99.5887	37.2906	8638.8	1.125
background	754680	2.48752e+06	3000.15	1004	339.836	12.3984	1.45895	254.956	20.769	2.64335	9.0779	112.686	20.9512	3632.35	1.875
background	712226	2.47677e+06	3101.05	1251	0	24.349	95.7863	179.617	25.9402	3.51139	852.563	1.2747	0.140217	13225	10
background	663101	2.4784e+06	4140.11	843	511.854	22.3076	10.2431	1034.13	0.380007	0.0295027	33.0859	14.4419	1.50461	10770.7	4.75
background	755213	2.49149e+06	2015.37	913	73.8881	53.4766	18.7798	67.2536	68.7875	9.35081	202.098	32.5969	4.15465	3822.15	7.375
background	749911	2.49569e+06	2002.6	1186	112.587	87.5194	29.6098	139.789	71.3387	11.0556	322.747	47.5177	7.9939	6385.49	20.5
background	675849	2.49e+06	2446.98	1099	20.9221	148.197	42.8543	9.0779	166.627	49.3111	287.429	29.3632	4.04523	12070.7	3.75
background	697214	2.4757e+06	1954.38	1184	0	89.387	58.4942	42.6862	95.7179	13.4754	275.64	56.2986	13.9873	2012.01	8.75
background	752951	2.50029e+06	724.983	966	118.066	63.661	27.2232	70.238	69.5883	11.5542	20.9221	119.104	23.5506	1410.32	3.5
background	674776	2.48832e+06	2765.38	1054	6.22303	150.564	50.5166	23.777	154.794	46.2143	321.363	10.2001	1.0959	11819.9	4.125
background	697207	2.47567e+06	1945.38	1192	0	88.7631	58.6765	56.9858	95.3973	13.3238	302.202	56.1864	13.9824	2001.92	9.75
background	682469	2.49881e+06	2423.32	1173	111.795	115.732	22.4573	108.186	173.954	40.5626	47.0678	53.5113	8.84484	7008	9.5
background	690737	2.4742e+06	510.882	1013	71.3669	57.5842	49.7465	80.6531	42.5618	6.31845	74.9039	62.626	14.3892	8409.1	6.625
background	685521	2.47508e+06	339.411	895	644.287	35.6231	10.1901	658.901	26.5902	3.83274	0	135.487	54.7656	6928.7	2.75
background	692546	2.48223e+06	3309.26	1202	0	134.364	74.2924	53.217	140.1	24.1217	339.827	2.98099	0.315841	7653.76	9.75
background	721815	2.48039e+06	2078.89	1135	0	36.3518	87.2156	87.2329	38.1666	4.38846	230.643	12.8983	2.41913	14192.4	10.625
background	671173	2.47959e+06	361.248	1060	111.633	71.8988	14.0336	79.6579	77.9136	13.4151	2.85487	105.901	23.0208	12596.1	3.625
background	732664	2.47642e+06	4518.46	1307	0	24.478	96.57	70.3056	24.8588	3.08265	1732.63	0	0	13537.7	5.375
background	673269	2.48628e+06	1487.35	1042	44.3424	133.906	28.585	0	170.661	60.3232	198.395	32.7325	6.987	10685.4	3.5
background	703929	2.48063e+06	1380	1153	153.282	61.6446	24.5482	160.287	106.963	16.414	23.4203	111.489	24.005	7402.77	2.5
background	689603	2.48346e+06	4220.63	1406	0	69.6075	87.2365	110.922	73.1056	12.0216	1209.97	0.339919	0.0254939	4934.07	5.75
background	691608	2.48414e+06	3577.55	1292	0	58.7151	89.7889	276.491	60.6452	8.56145	930.632	1.52964	0.140217	7058.61	6.875
background	709784	2.47472e+06	658.635	1138	55.4325	89.2034	55.2092	32.8549	115.973	16.923	82.6638	65.8548	14.8836	10684.2	5.625
background	693578	2.47858e+06	2568.46	1290	20.5654	69.719	87.4482	9.43457	72.1957	11.3791	130.171	0.764818	0.0637349	6573.83	5
background	759613	2.48678e+06	1116.47	1193	0	48.5434	54.2764	277.994	43.2176	6.0613	674.566	32.1325	7.97422	2658.01	5.375
background	685615	2.49997e+06	939.628	1206	9.0779	126.292	37.021	20.9221	179.561	32.4135	193.593	53.5485	10.331	9269.22	10.125
background	734372	2.4754e+06	6118.01	871	0	84.949	73.6163	87.2329	61.5597	9.73473	170.528	19.244	3.07355	14098.1	7.75
background	692511	2.49106e+06	1677.05	1241	25.998	85.9783	70.7664	12.8027	105.936	16.9118	71.3669	24.2059	5.37404	11861.4	2.75
background	678362	2.49435e+06	543.323	1104	72.4637	116.318	34.3784	58.5818	137.979	21.1527	42.6862	80.2466	16.9931	8798.8	4.25
background	688588	2.4905e+06	1677.05	1356	0	86.8383	61.6475	122.735	109.233	23.0742	312.042	30.4229	7.21263	9284.75	7.5
background	710404	2.48845e+06	2263.56	1052	0	40.1044	87.5385	121.732	36.7173	4.8251	750.537	7.32303	0.80126	2263.56	9.125
background	716639	2.48079e+06	1546.38	848	42.4772	59.5424	25.9739	115.085	63.7532	10.3837	46.9201	99.0413	22.3338	10747.7	9.875
background	704150	2.49365e+06	600	1131	0	37.8718	87.4438	50.9221	36.8333	4.13184	396.643	11.8972	1.91205	8233.46	5.875
background	723200	2.48689e+06	4206.85	1371	0	16.1583	94.9012	687.133	17.191	1.91099	799.744	4.3825	0.759418	12016.9	5.625
background	670225	2.49061e+06	729.932	1106	32.5777	119.333	47.0915	20.5654	108.929	25.0143	80.1717	22.0149	4.01023	7377.93	2.625
background	712590	2.47906e+06	3578.06	1182	0	1.56319	99.8725	1118.46	1.44466	0.12747	1579.01	0	0	11285.9	8.375
background	752510	2.48438e+06	3231.1	1234	71.3669	95.1019	39.3504	53.217	88.0905	11.9486	643.302	18.312	2.47929	7140.82	12.375
background	759254	2.4899e+06	1250.32	955	17.1973	32.0242	7.73	50.5654	47.8311	7.08026	164.699	94.7692	24.7086	1578.92	8.375
background	749292	2.48102e+06	3459.38	1232	20.5654	128.271	39.998	26.5024	147.637	24.0175	380.923	8.22995	1.32069	11767.1	7.75
background	693023	2.4956e+06	1782.41	1608	0	81.6967	63.6869	82.2492	84.5542	10.4574	594.751	16.0065	2.2266	15861.9	5.75
background	747554	2.49248e+06	2906.29	1160	25.998	67.5666	83.8971	15.6576	68.3047	10.1013	159.966	8.85566	1.21622	10293.5	8.25
background	746802	2.48516e+06	5394	1240	0	40.4862	90.6791	162.808	36.4348	4.75305	1254.95	0.594859	0.0509879	10691.5	8.625
background	669799	2.47694e+06	1277.38	848	26.5024	16.9774	2.36531	224.608	13.9824	2.37649	12.8027	73.5564	15.2356	13980.7	2.625
background	712294	2.48109e+06	2150.81	1032	0	47.0312	52.4976	102.572	49.3779	6.01163	367.786	38.6208	6.58246	9259.46	6.125
background	752276	2.49643e+06	1948.15	882	98.8395	106.104	40.3405	254.956	49.245	6.99548	189.31	35.4243	5.73391	5131.4	12.875
background	696749	2.48176e+06	1256.07	1114	129.435	105.89	45.0975	53.217	122.068	21.1946	23.4203	69.3987	16.1625	7153.98	4.875
background	661627	2.47882e+06	4412.35	1074	2.85487	60.4457	23.5621	272.873	6.71341	0.637349	201.626	16.958	2.24985	10407.9	9.75
background	754243	2.48515e+06	2006.64	1015	96.3851	43.5875	12.3627	47.0678	59.0471	8.55944	26.5024	108.378	21.5816	5324.56	12.25
background	708095	2.47925e+06	2980.74	1393	0	28.3768	94.9657	67.3041	28.3836	3.93853	819.001	2.54974	0.309633	9917.35	1.875
background	696715	2.4821e+06	1509.87	1080	120.304	111.574	50.2249	99.9165	123.501	22.744	0	54.02	12.6002	7475.72	2.125
background	701042	2.49066e+06	1955.76	1201	0	46.4795	75.6969	220.485	56.0988	6.66509	250.315	29.2439	6.3783	10655.1	4.5
background	750281	2.48419e+06	3576.93	1408	68.3057	94.4409	67.2312	42.4772	49.7369	5.17222	911.551	0.709664	0.0532248	9060.45	8.625
background	736076	2.47733e+06	4709.33	1113	0	75.2098	81.2018	102.171	76.8867	11.9862	990.927	6.51798	0.591431	11971.7	5.125
background	681609	2.48154e+06	1693.07	932	435.172	21.2422	11.8091	112.587	19.349	2.96315	0	118.268	51.2823	3300.82	1.25
background	708341	2.4773e+06	1464.79	1250	0	77.5455	85.2158	84.3163	81.7666	11.028	496.809	10.0626	1.34757	9517.14	1.125
background	708168	2.48097e+06	2379.29	1331	0	24.5267	92.868	128.953	21.1644	2.0739	621.857	2.1245	0.242192	9996.48	7.875
background	671956	2.4826e+06	1647.54	1120	9.0779	106.595	33.0466	20.9221	134.891	33.1848	216.931	47.9499	9.13224	11101	2.75
background	715798	2.47377e+06	3237.36	999	9.43457	44.1906	77.9452	20.5654	49.5821	6.70953	56.6766	25.6104	3.49975	16727.5	4.375
background	690098	2.50097e+06	630.714	1763	0	98.0063	25.233	78.4345	116.093	17.3632	174.287	43.1024	6.75867	13416	5.625
background	696203	2.4823e+06	1314.88	1176	6.22303	121.829	49.2847	26.5024	136.232	26.0296	332.035	50.335	12.7007	7849.34	3.375
background	699878	2.48146e+06	468.615	1154	161.013	92.0081	66.0741	96.6863	100.037	14.2883	35.9408	37.0445	7.80932	6496.99	9.25
background	714774	2.47882e+06	1461.1	1075	0	19.1966	67.0132	279.105	19.2128	2.3866	536.405	35.8316	9.13926	11898.2	5.875
background	688954	2.47441e+06	1477.33	1082	0	74.8526	65.3827	139.339	64.7415	9.56161	175.523	49.5485	11.9084	8576.49	8.625
background	723841	2.48502e+06	4157.14	1465	0	23.0616	97.3634	53.6579	22.451	2.50912	1523.01	0	0	13259.7	6.375
background	717087	2.47121e+06	3277.15	1126	0	13.0382	96.7373	487.464	5.1076	0.484385	1279.11	4.52915	0.93579	18369.5	6
background	689706	2.49536e+06	2124.92	1394	0	90.998	73.0644	83.5897	105.412	14.8805	348.479	17.7382	2.81054	14225.1	8.875
background	686256	2.50108e+06	1157.63	1276	9.0779	114.201	41.3639	20.9221	163.325	31.6012	118.794	56.5169	9.83092	9613.68	2.375
background	717297	2.48239e+06	1482.19	978	131.46	31.9566	26.0732	135.889	34.395	3.82345	118.533	77.7654	14.6245	9705.59	4.875
background	710922	2.47569e+06	1789.97	1135	0	77.739	81.847	79.3876	85.7553	12.9531	704.235	10.6709	1.57944	11838.4	7.75
background	673887	2.49044e+06	1146.3	1106	53.7414	101.476	25.3059	20.9221	130.597	36.7252	301.323	75.2149	21.11	10966.1	0.875
background	750084	2.49776e+06	2180.73	1113	171.025	73.0201	42.3518	149.104	50.528	8.93116	80.7722	52.2865	9.19828	4455.58	13.25
background	755064	2.48409e+06	900.5	948	326.622	51.6514	19.0945	39.0779	66.7071	8.35595	33.0859	89.0831	16.222	5670.08	4.625
background	668955	2.48733e+06	2289.65	1213	144.801	95.5331	36.0863	53.217	72.321	14.1429	112.673	45.4641	8.37809	6244.18	3
background	742455	2.47915e+06	3407.87	1263	0	74.5756	77.9635	102.572	75.6287	9.94493	1060.39	5.68938	0.761861	11518.8	13.875
background	743110	2.47857e+06	3810.47	1479	16.8401	85.2113	65.6315	79.5067	89.787	12.4017	614.039	3.12808	0.317461	12365.1	12.625
background	708102	2.49219e+06	1075.41	1091	96.5042	76.8809	24.2803	102.572	61.4421	7.10634	99.9165	65.4698	10.615	4025.48	4
background	711555	2.47204e+06	2210.45	1078	0	50.5536	92.4806	80.7722	51.1228	6.97085	791.195	0.717115	0.0537836	12799.4	4.375
background	713958	2.47778e+06	2671.52	1227	0	9.77293	94.5493	603.413	5.87473	0.55773	1097.74	3.82398	0.596248	12745.6	9.25
background	744875	2.47629e+06	3035.34	1080	6.5797	120.656	43.9983	25.998	108.194	18.9725	457.951	19.3887	2.69497	15214	5.375
background	748996	2.49325e+06	1855.4	930	50.5654	110.036	59.6342	0	124.735	22.1609	50.9221	18.5709	3.58511	8974.87	5.125
background	714962	2.47168e+06	5028.02	1123	0	4.14841	99.5674	701.421	3.53096	0.381603	1623.58	0	0	16186.2	6.125
background	721209	2.48744e+06	4443.65	1382	0	5.10836	98.97	490.863	5.20439	0.665069	2123.97	0	0	9965.24	6.375
background	755285	2.49166e+06	1846.65	938	90.5796	54.3298	17.7606	82.2492	72.9185	10.1721	70.238	34.4322	4.33303	3903.23	9.25
background	754990	2.48713e+06	3178.44	959	399.432	11.995	1.47109	348.797	16.3083	1.8108	106.274	104.214	18.2979	3509.1	7.375
background	755955	2.49001e+06	1570.64	1076	9.0779	53.1855	22.7772	20.9221	63.7614	8.76765	91.068	25.7576	6.6681	2348.83	5.375
background	735178	2.47989e+06	3655.2	1111	32.8549	83.7315	59.2764	16.8401	89.7071	12.4462	84.7186	23.8768	3.82015	9555.37	9
background	745151	2.48504e+06	6165.49	1607	0	26.6392	94.5032	202.456	20.0202	2.19836	2025.25	0	0	9244.53	6.625
background	703924	2.49614e+06	2972.42	1308	0	29.6724	95.5895	547.336	28.0687	3.32479	1399.94	0.323746	0.0242809	9708	10.625
background	730012	2.47801e+06	2732.47	1338	0	33.1603	74.886	157.222	38.166	3.82996	434.224	34.5961	5.49712	13213.2	12.875
background	700849	2.48715e+06	3267.25	1322	0	26.5144	95.6265	554.814	25.8199	4.06341	1440.11	0.16996	0.012747	11287.2	7
background	701588	2.4872e+06	3390.53	1453	0	7.29196	99.2268	339.723	7.35103	0.76043	1873.12	0	0	10551.8	2.75
background	728721	2.48371e+06	1559.13	1064	171.613	46.1545	41.7178	33.7602	84.7028	11.8658	25.998	91.6944	23.4105	9918.21	2.125
background	697227	2.48818e+06	2675.89	1373	0	64.4981	76.0027	84.7186	68.9217	9.77104	753.506	5.2153	0.544111	13275.2	4.5
background	670497	2.48513e+06	408.044	1160	115.085	93.6244	16.6104	42.4772	164.154	50.5824	0	76.7622	22.6643	8509.43	4.5
background	754180	2.48562e+06	2320.11	985	424.611	31.3232	7.53008	396.89	41.736	6.21048	42.4772	127.294	25.517	5063.16	7.625
background	741850	2.47884e+06	3066.02	1209	0	79.5509	71.5863	112.195	79.7951	10.2739	410.565	14.4441	2.00922	11541.2	13
background	681277	2.49275e+06	2239.58	1094	25.998	141.474	33.9844	6.5797	160.915	56.3915	340.198	18.4244	3.41236	11179.5	4
background	710620	2.4732e+06	1253.55	1234	0	51.0096	72.9483	175.523	67.3561	9.57046	448.149	37.5907	10.5888	11664.4	9.125
background	687523	2.48856e+06	1448.1	1420	46.4878	91.702	75.4903	0	96.1348	17.1466	877.776	11.7725	2.25419	7080.57	1.375
background	701945	2.49524e+06	2782.89	1194	0	22.8473	94.5578	39.0779	22.7399	2.76659	102.171	4.84385	0.994264	10921	6.5
background	673842	2.49338e+06	711.196	1138	16.8401	89.9613	21.4143	66.897	96.8701	13.6255	84.7186	84.0465	20.7739	10086.5	4.25
background	669945	2.4935e+06	1415.1	1246	16.8401	97.6532	26.027	14.3424	104.07	14.1476	115.779	40.3096	7.80798	8207.56	4.25
background	679659	2.49158e+06	1221.19	991	2.85487	138.113	38.5377	33.0859	160.986	40.2089	111.795	59.0956	11.0501	10927.4	4.875
background	699121	2.48585e+06	2438.13	1386	0	51.2413	91.5591	131.852	53.4797	7.03745	1157.76	0.887483	0.114002	10830	11.125
background	688653	2.49622e+06	1565.18	1277	0	107.073	55.8077	125.48	137.933	20.9354	413.845	40.795	9.34144	13600.5	5.875
background	720849	2.47309e+06	994.083	934	53.217	57.372	51.0735	236.014	37.6408	4.64047	122.735	57.6818	11.3197	19514.1	13.875
background	706353	2.48349e+06	1718.4	1206	0	54.6114	74.4551	137.833	59.0068	6.95345	423.34	28.1448	4.93068	8677.63	10.875
background	661841	2.47693e+06	5073.19	970	0	109.362	50.5646	146.54	18.0756	1.8929	96.5042	25.5511	3.45803	12263.1	10.125
background	748783	2.48294e+06	4813.85	1570	0	72.3238	78.8257	171.025	47.1987	5.61708	1604.25	0	0	11000.8	12.625
background	693687	2.49734e+06	1932.15	1550	6.22303	79.7441	73.2085	26.5024	77.3145	10.5727	1135.08	10.6996	1.61369	17697.3	10.625
background	690760	2.4873e+06	342.053	1275	25.998	57.8059	39.3217	33.0859	66.3912	8.16268	182.147	64.5637	25.4056	7922.78	5.25
background	666026	2.48499e+06	2347.87	1132	30	80.6908	18.5057	201.894	24.6879	2.71083	98.2172	61.5093	11.4762	5154.59	3.625
background	691143	2.4717e+06	284.605	988	191.34	37.1569	25.6413	439.335	18.5818	2.30435	20.9221	130.237	31.9922	8646.92	3.25
background	741424	2.47964e+06	2254	1296	0	74.8169	63.1309	127.239	88.8711	11.5601	202.456	31.4751	5.94871	10616.9	11.375
background	697506	2.48885e+06	2013.58	1521	50.5654	73.2198	67.9016	73.2316	72.8391	9.59279	447.262	6.49041	0.669809	13921.1	4
background	694877	2.49082e+06	3504.74	1472	0	69.8652	89.0824	139.138	69.4961	10.3075	1603.49	0	0	13346.3	7.125
background	711660	2.48079e+06	2754.94	1019	0	40.3745	62.5442	65.8652	43.7554	5.41245	172.404	31.7592	4.53614	9540.05	7
background	695045	2.49419e+06	3998.9	1431	0	115.145	73.1559	130.399	98.0684	13.9826	662.283	1.52964	0.12747	15871.5	7.625
background	663164	2.4905e+06	780	806	1345.28	3.24093	0.491438	1521.79	0	0	86.7444	52.4767	8.83134	1361.95	3.625
background	759631	2.48661e+06	1149.83	1245	0	47.2231	56.5853	411.201	42.9332	6.09	781.535	31.2772	5.79557	2804.32	9
background	747110	2.4994e+06	1209.34	1008	83.3784	94.8728	38.2509	39.4346	55.2781	7.50654	0	72.998	12.3998	5716.16	3.375
background	722498	2.48685e+06	4899.19	1401	0	5.8983	98.6619	1095.26	5.64535	0.653764	1180.08	0.594859	0.0764818	11375.4	8.875
background	667605	2.48152e+06	848.528	1301	152.797	52.1895	9.04987	39.4346	77.9098	12.2383	82.9761	89.0326	23.8941	8911.16	7.875
background	691904	2.48509e+06	2806.08	1233	0	60.2127	86.8387	218.916	64.3348	9.15782	927.529	8.9032	1.51615	7682.11	6.375
background	671003	2.48958e+06	737.902	1077	44.3424	124.379	44.298	20.9221	132.114	34.5267	56.9858	37.8162	8.23811	8021	3.625
background	697841	2.49331e+06	1224.13	1295	0	105.521	44.0658	42.4772	92.4753	10.37	163.561	42.8691	8.26163	14151.6	6.375
background	730891	2.4818e+06	948.683	1035	107.522	70.6588	21.4484	82.6638	118.791	16.6512	9.0779	118.045	26.7262	9618.97	3.875
background	679982	2.4876e+06	1848.35	973	0	87.2785	15.7652	35.3031	109.863	29.8771	51.5984	119.124	34.8948	7461.8	5.375
background	685212	2.49409e+06	755.381	1465	0	102.168	64.1671	149.548	113.564	24.5821	216.727	21.2894	4.38503	12124.5	7.5
background	749220	2.50403e+06	724.983	889	142.796	80.3317	19.7768	82.2492	72.0559	12.5655	9.43457	119.82	28.4895	4020.45	3.625
background	696954	2.49156e+06	1798	1668	71.3669	104.767	47.3181	20.5654	104.553	13.7008	107.018	6.71341	0.777565	14781.3	3.625
background	702182	2.49344e+06	1642.35	1260	0	7.37199	97.9717	604.276	5.62365	0.5679	1377.04	1.893	0.347685	10008.7	6.25
background	718306	2.47445e+06	680.147	951	42.6862	41.5694	14.0186	301.943	26.0997	3.18892	71.7072	119.901	26.0876	17199.2	4.125
background	733489	2.47546e+06	5730.08	1001	0	73.5141	79.2174	346.665	50.739	7.7396	466.048	11.7586	1.9956	14224.7	7
background	664763	2.48273e+06	1451.21	804	893.812	11.1879	1.73882	923.345	4.39053	0.431436	247.498	27.7868	3.67617	6659.53	5.75
background	703236	2.49097e+06	2255.59	1055	0	41.0284	92.014	103.779	43.2007	5.07283	300.507	3.46051	0.379576	8455.8	6.75
background	749721	2.50298e+06	362.491	879	33.0859	76.1715	21.7091	2.85487	69.9269	11.2226	30	132.583	29.8017	3019.44	3.75
background	722580	2.48472e+06	3612.6	1418	0	15.4899	98.3556	313.901	15.5155	1.64444	2575.86	0	0	12250.1	8.25
background	748791	2.48629e+06	3131.66	1179	0	58.9204	88.1286	306.184	45.5199	5.19179	762.694	1.78458	0.203952	9609.75	9.875
background	669491	2.47619e+06	517.88	863	310.448	5.30341	0.667686	631.868	2.11935	0.259934	73.8881	69.5576	14.5332	14503.2	5.625
background	692414	2.47601e+06	2121.74	1086	0	121.086	69.4096	70.238	121.878	23.2151	881.418	20.6399	3.50397	6762.85	6.75
background	674410	2.48568e+06	2283.55	1001	9.0779	137.174	32.352	20.9221	172.554	57.5924	234.149	29.8105	4.39855	11101.2	3.75
background	741973	2.48373e+06	4002.5	1440	0	78.6317	81.1521	37.1233	82.2117	13.8026	811.433	13.1365	2.2755	7496.94	9.875
background	693445	2.47567e+06	2621.01	960	42.1638	114.142	69.9747	20.5654	116.507	19.74	38.8319	25.9251	3.6827	5708.28	3.5
background	752807	2.48422e+06	3152.28	1135	0	94.1144	45.8327	89.5322	87.6877	11.9927	404.226	11.8049	1.39039	7010.76	4
background	745625	2.49185e+06	4227.02	1226	73.2316	65.3464	81.4154	106.275	48.2776	5.29889	16.8401	8.94054	1.2313	9045.73	6.25
background	693761	2.48391e+06	1877.58	1109	78.5756	138.423	55.9725	42.1638	164.15	29.9691	16.8401	32.4141	6.68536	9085.2	4
background	687486	2.4995e+06	870	1224	0	104.062	26.9803	42.4772	143.581	38.9293	161.399	61.7241	13.7338	11213.5	3.25
background	712283	2.47538e+06	3172.77	1155	0	35.7238	92.6147	378.7	38.215	5.91939	601.051	2.46441	0.305927	13174.9	5.625
background	680890	2.49677e+06	1190.97	1090	14.3424	108.126	30.2722	16.8401	129.123	32.4985	68.0102	41.5734	8.85811	7439.09	4.25
background	692604	2.4693e+06	1493.08	998	200.565	59.6598	32.2225	234.258	51.3947	7.64869	46.9201	113.363	28.2649	8672.54	2.875
background	682794	2.4934e+06	2520.71	1183	9.0779	131.288	39.1977	20.9221	147.427	56.8705	955.388	3.8403	0.42227	11289.1	2.125
background	688662	2.47136e+06	840.536	986	251.802	39.5087	22.3322	344.45	24.5503	3.10391	0	144.271	38.8018	11063	2.875
background	691170	2.49864e+06	1847.62	1732	0	86.0594	48.8335	109.215	88.2769	11.7122	463.2	25.1011	3.94518	14965.3	8.875
background	749902	2.48449e+06	3483.23	1593	38.5185	93.8354	70.3144	9.43457	53.7414	5.71104	1213.56	0.89507	0.0775057	9249.05	10.5
background	689961	2.50177e+06	900	1682	17.1973	116.013	36.2351	33.0859	120.628	17.8329	118.533	44.1206	6.74825	13167.6	5.5
background	679649	2.48685e+06	1597.06	991	0	69.9011	14.0171	102.113	89.9483	16.5201	53.217	140.118	41.5329	7154.17	7.375
background	706173	2.48113e+06	361.248	1160	6.5797	51.7915	70.5897	40.131	62.5109	8.37523	172.404	38.0878	9.87232	9335.79	10.125
background	684287	2.50148e+06	1819.15	1527	0	120.478	59.0872	127.8	142.394	27.514	448.801	19.1729	2.6834	7595.69	4.875
background	756657	2.48286e+06	1436.56	934	91.9869	40.7356	23.6053	82.6638	44.0523	5.78389	146.991	68.8769	10.5281	6215.14	12
background	737338	2.48435e+06	1537.34	1165	14.3424	84.1814	43.4562	16.8401	126.088	24.3902	321.363	54.6097	17.2913	4935.43	6
background	683686	2.49587e+06	2995.8	1369	25.998	134.77	50.5397	6.5797	147.347	45.4674	163.499	2.31063	0.217912	9887.63	3.375
background	698730	2.49742e+06	2162.71	1347	0	82.3788	69.6527	130.665	79.2215	9.79556	496.504	29.4372	4.23258	14782.2	16.75
background	673221	2.49393e+06	1213.8	1371	60.6739	99.7166	22.062	84.7186	88.3035	11.7577	335.168	48.0596	11.1745	9788	16
background	692995	2.49144e+06	1838.83	1324	2.85487	81.028	77.5269	33.0859	95.8428	14.5222	327.37	15.6451	3.15749	12446.4	4.25
background	673599	2.48048e+06	1090.37	1200	0	103.325	23.7152	77.9145	167.875	42.2377	296.561	72.9669	14.6767	11379.3	5
background	735035	2.47726e+06	4968.42	1084	0	62.5484	85.3406	137.751	57.8241	8.89613	707.78	5.53828	0.704665	12182.3	7.125
background	737591	2.4744e+06	6523.26	1043	80.5654	130.403	58.221	41.2439	76.7412	9.14474	39.0779	45.2944	6.60135	14894.6	6.75
background	686415	2.48382e+06	2472.59	1121	0	84.569	41.5975	130.201	85.895	17.3773	362.15	67.4105	11.2055	2385.33	3.75
background	695531	2.49464e+06	3810.12	1356	0	109.508	73.9508	73.8881	91.7012	11.4965	490.076	3.11993	0.374392	16543.8	2.5
background	709469	2.47951e+06	3430.64	1133	0	15.9546	94.5927	703.702	16.2416	1.79358	1196.93	2.89336	0.331421	11025.8	5.375
background	697569	2.48457e+06	931.933	1272	20.5654	72.9355	70.9371	9.43457	89.7291	13.3691	492.222	27.2328	8.14368	9661.91	5
background	678508	2.48913e+06	1892.14	1019	20.9221	127.85	24.9335	23.4203	166.808	45.5376	16.8401	95.8847	22.9506	9581.84	2.25
background	748850	2.4903e+06	2401.69	1322	0	39.8918	93.4102	135.666	37.1453	4.11316	667.212	0.16996	0.012747	9283.15	11
background	690416	2.47179e+06	1006.23	1033	0	45.6217	28.8255	118.066	23.261	3.10274	167.51	124.293	26.4647	9283.73	8.125
background	710629	2.48319e+06	713.092	943	39.0779	48.8605	9.5927	110.565	37.0649	3.88332	53.217	79.1367	14.8813	7216.79	5.875
background	759590	2.4874e+06	695.845	992	0	46.0428	42.0821	136.764	42.2297	6.21979	166.139	52.8498	15.566	2185.06	11.125
background	723326	2.48583e+06	4288.22	1390	0	12.6455	98.4495	500.838	12.1856	1.34214	1669.92	0	0	12479.6	11
background	679323	2.48165e+06	711.196	961	413.942	33.0132	9.59577	398.433	23.0711	2.80679	14.3424	144.052	39.2282	5589.75	2
background	691161	2.49059e+06	873.613	1219	128.116	81.8503	37.1028	105.926	126.141	21.6913	2.85487	79.4203	20.9382	10651.1	4.125
background	711229	2.47384e+06	2081.27	1126	2.85487	58.5419	85.5659	33.0859	64.5649	9.49973	707.295	11.0596	1.73272	12176.3	5.75
background	669608	2.49085e+06	1200	1218	49.6455	107.165	50.1082	37.1233	78.6544	16.0813	407.294	13.2542	2.64354	6846.97	10.25
background	709090	2.48845e+06	2826.06	1104	0	21.5309	95.0229	122.551	21.2356	2.89898	607.571	3.15512	0.408927	3180.57	10.875
background	681382	2.48316e+06	1406.17	921	532.599	1.19123	0.144529	492.222	3.3525	0.359862	9.0779	123.081	54.5256	3699.86	1.375
background	681172	2.49205e+06	2751.18	1018	33.0859	154.273	40.8055	2.85487	171.656	52.3615	50.5654	15.5016	2.447	10744.5	2.375
background	728767	2.47669e+06	4443.75	1228	0	7.76062	98.9025	414.932	8.00023	1.07196	1615.67	0	0	14986.3	6.25
background	675970	2.48191e+06	1824.34	1111	0	124.753	47.6195	50.9221	128.47	29.3189	78.4613	59.9497	12.9226	8910.2	7
background	709779	2.47437e+06	570.789	1133	26.5024	84.8391	53.661	45.2563	109.946	15.9928	45.0982	67.5347	16.2034	10700.4	4.75
background	746561	2.50398e+06	426.38	1152	0	78.1827	44.6667	190.152	69.8877	10.0399	229.224	87.4989	17.0165	6295.43	11.375
background	747677	2.49566e+06	361.248	1070	0	85.4616	61.5211	96.5042	83.6991	11.6278	171.749	38.6679	6.54394	7557.26	5.75
background	744335	2.49374e+06	3960.11	1188	0	21.03	96.314	118.533	16.3904	1.88444	1284.8	0.375175	0.0281381	8628.17	8.5
background	672053	2.47854e+06	1194.36	963	53.6579	95.6082	23.1672	84.7186	78.5718	12.4367	27.1451	100.344	20.7905	13295.4	4.75
background	693565	2.4903e+06	2167.49	1326	0	55.8894	86.9903	139.511	63.4181	9.87521	178.552	4.98755	1.11716	12009.4	5.125
background	671151	2.49392e+06	150	1345	141.533	97.1403	22.6519	157.707	144.375	21.3275	0	69.2031	12.1123	9451.9	5.625
background	746425	2.48471e+06	5945.3	1260	0	34.8877	91.4355	306.596	31.5374	3.58474	922.048	0.594859	0.0509879	10519.7	7.5
background	699362	2.48177e+06	180	1112	137.751	90.7338	56.7871	82.2492	105.66	14.6226	9.0779	56.0442	11.9318	6754.27	7.5
background	738016	2.47736e+06	3576.93	1012	58.2887	99.7496	60.9927	95.124	84.0985	11.1234	323.635	31.6055	5.63681	11958.9	11.375
background	691160	2.50066e+06	670.82	1638	234.932	51.3751	13.4298	95.1823	64.6635	8.33552	46.9286	86.3569	15.8501	14500.1	5.375
background	682947	2.48201e+06	1740	887	914.033	4.58499	0.526483	877.834	7.89361	1.45375	0	106.882	69.0308	1950.23	0.625
background	751750	2.47739e+06	3276.74	997	0	100.858	34.4595	53.6579	74.6869	12.6688	393.931	32.53	4.65002	13115.8	11.5
background	697232	2.48549e+06	593.97	1194	252.486	54.2288	74.4903	20.5654	69.7338	9.34123	62.4794	27.7089	8.10466	10639.2	3.25
background	701326	2.49301e+06	2464.57	1313	0	5.47775	99.333	582.575	4.01407	0.334709	1523.85	0	0	10696.4	8.125
background	756399	2.47844e+06	2631.81	1023	56.6766	54.3942	40.7305	113.399	36.851	4.17271	178.552	26.0569	4.02368	10594.6	16.75
background	710322	2.48018e+06	3704.12	1081	0	26.5594	83.1683	201.894	27.5063	3.31819	443.314	12.7551	1.5851	10229.5	5.875
background	686263	2.50254e+06	1159.18	1337	56.6766	99.5348	47.0359	6.5797	132.111	25.7279	25.998	60.4948	13.2312	9432.22	3.5
background	695023	2.47218e+06	674.166	957	425.754	66.0875	43.7343	307.301	63.3196	9.41452	25.998	85.2757	24.9824	4976.84	4.25
background	709474	2.49095e+06	863.771	953	71.7072	54.6393	29.9075	91.068	27.7802	3.10995	42.6862	72.5418	13.1277	2307.66	8.25
background	752166	2.484e+06	3546.86	1262	60.6739	91.5375	54.8391	42.4772	71.8688	9.29449	380.923	5.05077	0.514911	7643.88	21.25
background	697340	2.47523e+06	1744.13	1228	0	81.3455	62.4955	82.6638	86.1207	11.5508	282.489	50.3265	13.1877	1782.41	10.625
background	748019	2.49734e+06	725.603	931	14.3424	80.3038	54.9392	39.4346	66.3834	8.48879	100.796	53.6615	10.3535	6089.11	6.75
background	746353	2.5001e+06	632.851	997	56.6766	73.9484	44.3838	53.217	41.7453	5.57443	73.2316	80.809	15.9259	6206.59	6.25
background	717419	2.48313e+06	1328.5	971	73.4735	24.593	28.2531	39.0779	27.1364	2.95632	169.796	71.0731	15.6387	9201.79	6
background	723969	2.47539e+06	4744.37	1292	6.22303	48.1217	83.8462	26.5024	58.9622	8.36879	188.093	11.0465	1.45728	18997.2	6.625
background	689973	2.49027e+06	674.166	1273	53.6579	67.5033	28.8168	79.3876	113.676	25.2163	161.013	89.9298	25.7584	9708.93	9.125
background	717135	2.48175e+06	1855.64	991	113.698	36.8155	31.142	80.9221	37.3093	4.35444	0	76.3842	15.3656	10170	1.875
background	702788	2.48316e+06	2056.26	1249	0	26.2864	79.1277	196.65	43.5124	6.90523	462.407	19.6586	2.88678	8928.21	2.875
background	676029	2.49151e+06	2040.88	1092	0	127.673	28.1439	44.8154	162.919	56.5887	73.8881	36.6718	5.97923	11518.5	7.625
background	664115	2.47666e+06	2821.44	896	56.6766	40.8635	9.42348	557.823	10.1441	1.15759	73.4735	31.1511	5.10123	12529.3	8
background	682861	2.49084e+06	2942.45	1017	68.9448	144.748	38.8334	2.85487	167.011	43.8533	33.0859	28.6896	5.29184	9082.08	4.375
background	720800	2.48464e+06	2796.44	1152	0	8.74758	98.6796	290.81	7.5173	0.904011	1420.56	0.509879	0.0892288	10754.7	9
background	752007	2.4925e+06	1608.01	904	414.346	22.6954	4.06791	9.0779	37.6431	5.97301	33.9079	109.606	17.3266	7007.55	3.625
background	688010	2.48769e+06	2324.76	1433	0	80.4783	81.9969	53.217	79.867	14.9538	1283.37	3.10733	0.59621	6498.03	1.25
background	687521	2.47934e+06	1963.8	1265	0	52.9556	70.8573	153.282	40.0247	5.09221	519.239	26.3399	3.47815	3733.52	7.375
background	670503	2.49242e+06	1771.02	1294	25.998	112.161	35.3673	53.6579	113.402	17.1399	306.148	24.5274	4.64413	8181.86	7.375
background	695142	2.47837e+06	1020.44	1060	0	98.1394	57.7735	171.205	113.093	21.2621	121.07	50.4285	10.5369	5193.38	11.5
background	747523	2.48522e+06	4726.31	1224	6.5797	57.6501	86.4925	25.998	49.756	6.65184	1427.75	0.356093	0.026707	11129.5	10.375
background	671265	2.48655e+06	1548.42	1212	90.5796	131.329	28.6981	0	171.641	57.1038	137.255	35.7475	9.24771	8681.62	2.25
background	677375	2.49034e+06	1410.32	1019	6.22303	123.483	25.0214	23.777	166.951	53.6374	128.953	71.3621	15.7446	11236.4	2.375
background	721906	2.47629e+06	3384.15	1328	0	30.0682	94.118	245.526	30.1745	3.73521	1143.09	2.59508	0.362365	17371.7	3.5
background	690392	2.47901e+06	3521.65	1124	0	100.096	78.4112	39.0779	104.987	17.0753	723.264	5.2527	1.3747	6241.87	6.5
background	739622	2.48145e+06	807.775	1249	127.8	57.1547	42.4162	73.4735	86.0916	12.9764	9.43457	75.0707	23.9169	8272.71	4.25
background	693061	2.47351e+06	1950	1054	0	98.4675	60.8783	73.2316	91.8084	16.1937	317.349	58.4094	11.9384	6250.16	6.125
background	695212	2.47433e+06	1537.34	1107	0	87.3296	66.8337	153.282	86.0746	13.6675	531.871	35.313	10.3822	3960.57	7.5
background	697626	2.48484e+06	873.613	1315	0	70.4977	71.5788	71.0944	87.6153	12.0126	368.713	28.524	8.27172	9919.53	6.625
background	678032	2.4856e+06	2444.77	1025	0	126.718	43.2038	35.9408	133.929	24.6722	126.886	77.7846	16.2933	7770.06	5.75
background	717956	2.47599e+06	1386.83	844	331.685	43.1916	14.8274	510.462	39.5027	5.50892	20.5654	115.818	25.7982	15650.8	7.375
background	727734	2.48451e+06	2001.25	1114	199.543	30.4346	35.219	91.068	56.3316	6.92	14.3424	103.572	33.8176	10371.9	2.625
background	687772	2.48473e+06	3398.48	1207	45.2563	112.26	70.5287	0	116.42	22.1202	297.345	9.96219	1.61936	3988.98	5.875
background	689904	2.47609e+06	2018.04	1109	0	78.4149	80.5106	112.12	80.7799	13.0121	870.301	10.8741	1.66857	7724.93	10.375
background	697165	2.48589e+06	886.397	1216	79.6433	49.468	76.3816	42.4772	63.3505	8.43788	0	24.9613	7.82058	11033.7	1.375
background	714835	2.48176e+06	1878.78	928	0	67.5863	48.841	107.504	55.5326	7.37974	353.628	71.4643	21.9952	9111.81	3.75
background	664102	2.47825e+06	3194.12	678	1431.14	0.565095	0.0874842	1752.28	0	0	470.082	28.8317	3.82273	10946.4	11.875
background	685577	2.4774e+06	966.075	912	367.786	32.8266	13.2772	459.702	24.9598	3.7031	12.8027	131.121	39.4548	4641.57	4.375
background	661437	2.48461e+06	2280.79	805	402.095	22.1391	11.7186	604.664	2.54939	0.267686	73.4735	18.0555	2.22856	4791.09	6.375
background	662580	2.48707e+06	161.555	597	2009.82	0	0	2592.1	0	0	86.2798	53.2398	9.15856	2112.18	1.25
background	751721	2.48074e+06	4518.86	1261	0	121.46	52.1644	42.6862	119.873	18.3606	2004.02	0	0	10309	5.875
background	750123	2.48323e+06	4536.65	1549	6.22303	76.6343	71.5592	411.18	25.9308	2.42378	1687.05	0	0	9740.4	8.25
background	668898	2.49067e+06	1637.68	1548	0	105.107	56.1136	37.7622	64.1854	9.19656	1089.56	5.59724	1.06731	6104.83	4.375
background	673182	2.4891e+06	998.599	1141	51.748	107.058	35.1094	14.3424	113.812	38.2856	15.6576	50.5652	14.9965	10200.2	3.125
background	728587	2.47711e+06	4176.9	1249	0	13.9293	95.9629	231.156	15.4773	1.88596	1180.24	4.37163	0.748793	14737	6.5
background	715675	2.47472e+06	3155.14	987	86.7444	58.9876	72.2351	80.5654	64.2976	8.74912	122.551	29.8056	4.08176	16102.2	7.875
background	670757	2.48352e+06	1954.38	1189	0	114.107	36.1176	53.4998	145.294	38.8099	73.2316	41.8379	9.98059	9601.17	3
background	716622	2.48355e+06	603.738	929	202.098	10.986	3.28043	400.22	12.4274	1.25715	99.0779	101.511	29.8353	8394.69	2.75
background	672711	2.4873e+06	2081.27	1181	71.396	141.751	37.1683	42.5205	166.182	58.5129	387.969	15.9568	1.7774	9896.36	3.25
background	747966	2.48362e+06	5236.35	1347	0	72.335	81.2242	98.8395	62.123	8.00653	1106.43	1.72562	0.163256	11352.6	14.375
background	724023	2.4823e+06	3687.56	1428	0	18.6851	97.3742	167.947	18.9678	2.4192	1655.22	0	0	14684.2	6.625
background	713086	2.48053e+06	2415.14	1075	0	32.3174	78.6328	100.497	32.5869	3.79373	341.646	18.8851	2.96116	9881.12	4.625
background	742987	2.47982e+06	3696.7	1326	0	68.7049	83.8842	137.751	68.0116	8.8002	1193.75	0.45706	0.0380894	11226.1	9.75
background	729867	2.47763e+06	3150.14	1397	0	22.1958	85.643	459.386	25.8412	2.59217	789.469	23.4418	3.64727	13624.1	8.75
background	757395	2.49024e+06	543.323	845	472.129	31.2865	15.9377	355.339	45.9258	6.5123	0	74.1834	30.3315	1462.63	0.875
background	697264	2.49588e+06	3143.56	1515	0	108.154	78.0749	46.9286	106.679	13.9977	939.883	6.59545	0.877921	15460.5	6.5
background	685916	2.47175e+06	1813.2	1080	0	70.9785	69.6303	306.148	40.5276	4.37191	296.053	48.7783	9.28441	10280.7	8.75
background	744484	2.48584e+06	5150.31	1718	0	30.861	93.7116	71.0944	23.6318	3.34728	2587.87	0	0	8270.27	10.75
background	748988	2.47574e+06	1928.65	1047	0	78.7791	57.6306	42.6862	23.8406	2.86435	219.476	23.8337	3.99834	15968.4	8.875
background	688517	2.50114e+06	1116.06	1396	33.9079	112.056	34.5958	0	144.633	24.753	369.013	55.0801	10.1761	11817.3	3.625
background	712697	2.47943e+06	3452.09	1127	0	9.04381	95.9233	847.695	8.73183	0.939695	1223.96	2.1149	0.244487	10937.7	9.625
background	737068	2.48397e+06	1994.49	1168	6.22303	82.8172	61.014	23.777	115.993	22.5857	143.108	28.4364	7.41985	5311.36	6.25
background	663020	2.47833e+06	4200.43	850	406.057	25.8779	12.598	962.037	1.15259	0.101103	71.3669	13.4735	1.38988	10830	6.625
background	749675	2.48709e+06	2053.41	1080	0	66.4287	74.6768	128.381	63.5048	7.77336	277.881	15.402	2.11095	8567.72	14
background	679090	2.48407e+06	611.882	950	388.398	52.2221	10.6208	373.723	81.2793	14.2023	20.9221	155.383	45.7873	6159.07	7.125
background	711839	2.48604e+06	1315.9	966	26.5024	28.4019	30.0373	90.5796	22.9621	2.60825	9.0779	69.6461	11.4646	4292.62	5.875
background	721342	2.47951e+06	2540.81	1291	0	19.5853	93.4492	466.048	19.9714	2.2775	877.085	6.84151	0.919071	14489.8	2.25
background	744955	2.49629e+06	3103.37	1507	0	48.7583	91.0949	122.551	24.8436	2.73644	1308.67	1.76543	0.197753	9123.16	9.625
background	702490	2.48052e+06	2822.55	1351	20.5654	66.3347	48.8719	26.5024	82.164	10.4739	121.814	69.3471	12.6237	6452.3	7.625
background	750774	2.48499e+06	2675.89	1312	9.43457	106.428	43.9571	42.6862	79.8277	9.07772	509.558	16.5925	2.01726	8255.45	14
background	679927	2.49038e+06	1489.77	1018	56.8855	133.794	27.5142	0	166.305	52.1448	227.642	66.7657	12.0749	9750	2.625
background	672751	2.48245e+06	853.288	1128	41.3734	114.56	31.8841	20.5654	147.904	39.0406	284.059	57.1913	10.5412	11824.5	8.25
background	662123	2.48065e+06	2576.51	741	312.79	20.9788	4.12184	579.611	2.90179	0.340273	191.34	36.6428	7.02361	8564.3	15.5
background	691366	2.48645e+06	1374.12	1323	39.4346	67.7289	71.1352	20.9221	75.8064	9.78004	50.5654	27.2805	4.52622	7872.19	5.25
background	710754	2.48616e+06	2280.79	1010	0	37.5553	60.2956	179.336	28.5858	3.08499	533.165	32.3414	3.89247	4272.45	2.625
background	729696	2.48136e+06	1415.1	1210	0	72.833	60.2385	53.217	98.8863	13.3162	313.901	45.3553	8.70693	10723.8	5
background	676233	2.48204e+06	2080.62	1058	16.8401	131.472	52.696	26.5024	126.662	28.2189	20.5654	52.5668	11.8169	8670.21	3.75
background	688802	2.49992e+06	513.517	1400	20.5654	105.983	33.1105	9.43457	133.295	25.622	118.533	50.3889	11.4478	12333.4	2.375
background	699945	2.4918e+06	1481.89	1268	6.5797	61.41	56.079	37.4056	70.9113	8.02966	82.2492	62.6457	16.3038	11821.8	8
background	687849	2.47617e+06	335.41	942	84.4461	102.292	43.6157	82.2492	91.7998	14.1292	2.85487	83.1115	17.3814	6534.01	1.875
background	731194	2.47729e+06	3311.03	1320	0	26.3135	92.3981	223.031	24.0912	2.3419	1122.06	4.95319	0.912381	13283.8	4.375
background	689378	2.49941e+06	1247.8	1373	72.9837	110.291	42.279	16.8401	134.007	22.5149	23.777	26.338	5.45827	13046.5	6.5
background	688635	2.48654e+06	2174.12	1341	0	83.8413	78.3496	107.522	87.6838	14.906	153.282	9.29692	1.41943	5903.91	4.625
background	667093	2.47584e+06	947.259	660	1555.46	0	0	1620.56	0	0	111.795	28.3708	4.60449	13939.7	8.125
background	692140	2.48783e+06	840.536	1353	56.8855	50.1043	52.4412	87.2329	56.2881	6.7588	56.9858	41.0034	18.1215	9323.63	6.125
background	720815	2.48002e+06	1884.52	1124	0	29.5971	88.9226	563.043	27.2058	3.24462	736.761	13.5326	2.19129	13749.9	5.75
background	708469	2.47971e+06	3047.92	1416	0	17.6544	94.2137	80.9221	17.4828	1.8555	979.869	2.42714	0.264891	10464.8	6.625
background	755489	2.49526e+06	134.164	941	339.827	58.3614	27.3761	121.284	78.1384	12.1031	0	102.25	24.07	6852.16	1.5
background	696122	2.47732e+06	630.714	1041	0	103.582	31.0145	38.1579	117.477	20.5357	78.5756	111.318	24.8806	3786.3	1.375
background	715416	2.47532e+06	3415.92	1007	0	59.7366	67.7623	56.6766	66.4214	8.88098	189.486	38.8407	5.93595	15461.6	7.75
background	691532	2.49781e+06	982.7	1723	0	78.6845	61.2159	42.4772	74.5171	9.41374	259.186	23.1806	3.60298	15571	6.75
background	719020	2.48498e+06	3203.26	1045	39.4346	29.8319	75.9496	71.3669	26.6247	2.94552	84.4461	14.7937	2.23768	9085.05	9.125
background	683642	2.47272e+06	2541.69	1117	26.5024	108.354	61.6458	6.22303	53.6853	6.89811	343.511	35.1881	6.05499	9355.24	1.375
background	681675	2.48172e+06	1783.17	942	385.976	14.9147	7.87921	198.225	13.2819	2.00414	0	122.505	54.0456	3221.34	3.875
background	705861	2.48105e+06	134.164	1061	122.551	57.7494	60.5734	115.085	75.5441	10.34	16.8401	54.0924	13.4339	9051.15	2.75
background	673043	2.48026e+06	1638.78	1213	20.9221	107.724	24.9362	30	161.299	38.2308	39.0779	67.6367	12.7092	11972.7	2.375
background	753489	2.49407e+06	523.927	877	216.931	39.617	10.221	205.226	36.1377	5.19559	42.4772	71.271	10.3308	6866.33	4.875
background	739867	2.48366e+06	3012.57	1245	0	102.07	66.4868	56.8855	127.925	20.5494	149.104	29.4406	6.29625	6333.7	1.375
background	716407	2.48458e+06	1018.23	909	16.8401	7.42605	0.954605	715.583	8.53022	0.835966	23.4203	97.2337	39.2619	7436.43	2.75
background	706335	2.49606e+06	1825.08	1209	80.9221	76.1102	58.7489	73.2316	42.8667	5.0671	16.8401	49.0376	8.31863	7832.53	5.25
background	735531	2.47992e+06	3942	1157	0	73.251	63.5049	59.7404	79.9674	10.9766	394.756	17.8078	2.86848	9465.61	7.25
background	737336	2.47923e+06	2521.61	1075	61.301	76.4628	48.0084	44.8154	82.945	11.5251	16.8401	28.6884	4.85357	10057.6	6
background	711185	2.47386e+06	2023.39	1124	0	59.5297	84.5993	46.9286	66.9521	9.76839	655.285	13.009	2.04908	12116.6	4.625
background	736496	2.482e+06	3207.9	1348	0	24.2045	94.5366	173.025	26.4069	3.78348	967.069	3.16103	0.455034	7273.93	8.75
background	750508	2.50234e+06	657.951	885	53.0312	61.9262	29.8038	46.9286	48.4519	7.39021	0	109.186	23.4807	2044.63	4
background	740514	2.48497e+06	2856.31	1267	0	95.7004	68.5175	99.0195	109.885	19.7733	549.392	15.9203	3.54535	5581.13	8.125
background	689310	2.48786e+06	1081.67	1293	0	45.7526	54.1562	80.7722	54.6047	8.27035	131.46	55.6907	20.1982	7350	6.625
background	682788	2.48909e+06	1405.84	938	161.013	101.73	20.3889	53.6579	127.012	29.9332	91.068	76.8967	16.94	7413.64	1.25
background	734553	2.47493e+06	6628.37	878	23.4203	87.6791	72.9878	111.795	62.7928	10.2372	194.228	17.954	2.93557	14539.5	11
background	724634	2.47837e+06	5523.99	1392	0	34.1365	90.638	91.068	33.8347	3.89556	1083.39	5.44284	0.670442	16428.1	6.5
background	661742	2.47916e+06	4073.16	963	79.4977	48.866	20.5855	207.397	5.83006	0.564724	310.448	16.9129	2.38126	10069.1	11.375
background	701083	2.48742e+06	3174.05	1323	0	16.6096	97.2577	337.67	16.4635	2.5469	1358.6	0.16996	0.012747	10982.5	10.375
background	729329	2.48136e+06	1758.01	1202	0	72.6081	68.5116	91.068	91.3327	12.1621	469.068	30.3455	5.29063	10990.5	4.375
background	749903	2.49934e+06	1594.52	910	0	111.686	60.5086	120.136	60.6411	9.21497	66.3405	28.0317	4.12541	3335.94	8
background	749114	2.49431e+06	1614.43	1095	42.5205	115.821	45.8939	82.9761	126.475	22.0061	404.302	28.8897	4.8189	7962.44	8.5
background	750413	2.47827e+06	2030.27	880	9.43457	98.8732	30.1575	58.5818	100.732	16.971	78.4345	49.8115	8.725	13095.3	8.75
background	710101	2.486e+06	2306.88	1164	9.43457	38.259	63.5023	37.1233	29.3935	3.16134	33.0859	33.7351	4.55601	4603.31	5
background	662594	2.48774e+06	573.149	562	2471.18	0	0	3053.61	0	0	241.152	66.7643	12.8084	1462.94	7.375
background	704076	2.4967e+06	3181.98	1275	0	39.7107	88.526	250.315	27.9458	3.26356	960.62	5.82649	0.926796	9921.7	0.625
background	711971	2.47635e+06	2800.3	1202	0	36.1637	93.1068	45.0187	38.3213	5.40928	473.514	2.47654	0.30714	12937.5	8.125
background	743817	2.49406e+06	4316.77	1316	0	14.3913	98.0899	358.612	14.1211	1.71683	1892.18	0	0	8380.75	8.25
background	680898	2.48397e+06	1650.27	938	454.788	9.71745	1.20268	425.767	26.1865	4.22401	25.998	132.568	49.9235	4454.27	1.875
background	691009	2.49719e+06	804.984	1498	0	78.6295	62.438	107.018	84.1341	11.7265	699.073	20.8626	3.12535	15309.4	4.75
background	689670	2.47752e+06	2016.93	1125	0	95.4226	76.4647	53.217	92.7449	15.0034	645.786	17.2146	3.43589	6537.11	5.875
background	747568	2.50361e+06	829.759	962	53.217	77.7917	32.7097	56.8196	65.9207	8.86637	16.8401	113.094	25.6142	5243.14	5.375
background	732384	2.48258e+06	1205.99	1059	26.5024	51.4023	34.1275	12.8027	96.0441	14.1533	44.8154	97.3347	21.8507	8096.28	4.375
background	750196	2.49577e+06	2313.11	1258	51.748	82.9492	31.2484	0	64.3908	10.062	374.553	45.7697	7.7627	6190.33	5
background	716995	2.47608e+06	1930.52	916	130.171	54.99	32.0954	65.8652	52.5288	6.93378	42.6862	103.208	23.0488	15207.2	5.25
background	691877	2.49244e+06	531.601	1355	97.043	84.8117	72.7567	83.9859	99.1678	13.9128	9.0779	25.5393	4.82383	12588.9	7
background	707142	2.48994e+06	1998.1	1248	0	37.5472	83.31	354.822	39.1388	4.97808	446.76	21.0381	3.66951	4546.76	2.125
background	691733	2.48021e+06	4897.45	1197	0	79.9091	84.0214	113.399	87.3232	13.8258	877.834	2.71935	0.318674	7065.3	4.125
background	732618	2.48392e+06	1893.81	1251	0	36.9823	73.324	157.259	56.4179	8.02635	590.796	33.8813	8.30348	6868.62	5.5
background	693771	2.48176e+06	2504.6	1123	0	133.903	73.6561	46.4878	137.484	25.239	609.949	1.64615	0.187196	8606.86	1.75
background	701563	2.48785e+06	3142.56	1474	0	8.29463	99.039	216.476	8.1658	0.914635	1515.62	0.0372761	0.00279571	10412.1	3.5
background	755495	2.48927e+06	2389.48	930	117.023	41.9382	19.3604	154.275	49.0668	6.37392	243.409	26.5815	3.88842	2575.29	15.875
background	730167	2.4786e+06	2145.37	1178	0	52.6421	64.5102	126.086	53.7642	5.61255	191.116	48.2911	7.85146	12650.3	3.625
background	679144	2.48201e+06	1064.05	936	263.891	35.8505	11.5499	203.947	24.5571	2.98456	33.0859	147.478	39.2423	5760.08	2.75
background	712677	2.47733e+06	3690.98	1324	0	12.1405	98.1992	430.598	12.2902	1.73709	1441.94	0.254939	0.0254939	13027.7	8.5
background	669169	2.48637e+06	1400.07	1216	0	76.5465	24.1934	106.538	97.5052	21.2895	244.751	71.9867	17.5723	6780.6	9.125
background	733223	2.47418e+06	6822.94	831	0	96.8492	76.6408	46.4878	56.7533	8.78173	156.551	10.8788	1.45403	15541.8	2.75
background	715748	2.48411e+06	247.386	874	829.174	0.849798	0.0764818	1309.21	0.509879	0.0382409	0	102.514	58.405	7430.38	1.25
background	695443	2.49567e+06	3136.83	1510	0	104.867	80.6906	66.3405	95.3265	13.0659	887.515	3.27564	0.391299	17085.9	8.625
background	689156	2.49651e+06	1865.31	1313	2.85487	103.379	66.1422	84.7186	122.393	18.4749	340.295	22.8573	4.55805	13916.5	10.25
background	701679	2.49562e+06	2638.98	1197	6.5797	28.8948	92.8722	25.998	27.1116	3.16209	212.043	5.92307	1.11346	11313.5	4
background	686849	2.49944e+06	660.681	1202	32.5777	113.483	31.0021	0	155.844	39.256	100.796	54.7309	12.5357	10608.7	9
background	720262	2.48224e+06	400.25	1066	25.998	65.2565	68.9858	33.0859	65.606	8.15201	33.9079	39.0821	8.61052	11778.8	7.25
background	685527	2.5024e+06	1370.84	1388	32.7254	113.051	54.7341	0	142.14	25.3007	490.394	43.794	9.09451	8690.74	3.125
background	700713	2.48219e+06	1243.1	1319	6.5797	62.2265	77.1898	25.998	68.7133	9.58039	561.125	22.2354	4.24855	7344.18	7.875
background	694737	2.48922e+06	2665.28	1402	0	37.4069	94.5127	82.6638	39.0973	4.8333	1474.69	0.16996	0.012747	12210.6	2.75
background	741987	2.49938e+06	4461.54	1275	9.0779	96.7556	43.007	33.0859	71.0829	7.96628	157.426	59.4364	10.79	10637.9	10.125
background	681789	2.48777e+06	1412.87	1010	55.4325	64.526	11.0752	0	90.8069	24.6334	44.3424	123.438	24.4989	6562.94	4.5
background	685749	2.49182e+06	1594.8	1193	201.244	79.8149	39.6149	172.404	101.181	18.2452	0	64.6065	23.0285	9878.39	3
background	700086	2.48673e+06	3362.68	1361	0	44.0028	92.9398	71.3669	43.4723	6.5631	1690.56	0	0	11741.8	7
background	672039	2.48361e+06	1684.28	1210	73.2316	113.669	35.8999	0	149.687	49.7228	405.296	41.2477	9.16933	10624.8	3.875
background	742336	2.4772e+06	4532.78	1237	56.8855	86.868	52.9353	50.5654	76.746	9.0504	172.525	26.5996	3.7291	13213.8	9.25
background	714514	2.48347e+06	1075.41	843	601.339	26.8717	7.69672	596.552	18.7901	2.3881	0	86.9935	54.8791	7398.51	0.625
background	661586	2.48283e+06	1742.33	957	46.9286	22.3641	4.83654	82.2492	3.05927	0.331421	65.3608	35.0478	6.50561	6485.14	6.75
background	688861	2.49903e+06	1116.47	1323	47.0678	107.877	42.4723	20.9221	128.956	27.3833	157.323	32.1511	7.40471	12646	6.75
background	695538	2.49425e+06	3587.1	1407	6.22303	114.717	70.6534	137.339	93.7228	11.4165	613.151	3.11993	0.374392	16247.3	8
background	710525	2.48517e+06	1376.41	1063	9.43457	44.8282	31.103	56.8855	33.9275	3.67491	20.5654	63.6298	10.4518	5290.98	7.75
background	727994	2.48082e+06	2917.57	1304	0	46.3923	87.6607	206.463	51.6373	6.31595	688.748	11.4349	2.05465	12308.3	9.25
background	732150	2.48221e+06	1073.31	1041	80.5654	48.4454	21.4095	35.3031	101.539	14.9727	70.9036	125.204	28.1201	8528.92	7
background	669792	2.47925e+06	1776.85	1224	39.0779	50.2853	9.6099	6.22303	74.0083	11.6565	112.358	110.168	26.0488	12016.1	7.125
[truncated: 7,982 more rows]
